# Supplementary material for: Immune Pathway and Gene Database (IMPAGT) Revealed the Immune Dysregulation Dynamics and Overactivation of the PI3K/Akt Pathway in Tumor Buddings of Cervical Cancer
Source: Curr Issues Mol Biol. 2022 Oct 23;44(11):5139–52. doi: 10.3390/cimb44110350 (PMC9688570; doi:10.3390/cimb44110350)
Supplement: Supplementary file 1 [file cimb-44-00350-s001.zip]

Archive with 2 entries (2 files):
- Table S1. List of 547 gene symbols of LM22.xlsx
- Table S2. IMPAGT and IMPAGT Gene Set.xlsx
