# Supplementary material for: Immune Pathway and Gene Database (IMPAGT) Revealed the Immune Dysregulation Dynamics and Overactivation of the PI3K/Akt Pathway in Tumor Buddings of Cervical Cancer
Source: Curr Issues Mol Biol. 2022 Oct 23;44(11):5139–52. doi: 10.3390/cimb44110350 (PMC9688570; doi:10.3390/cimb44110350)
Supplement: Supplementary file 1 [file cimb-44-00350-s001.zip › Table S1. List of 547 gene symbols of LM22.xlsx]

## Sheet: Sheet1
Table S1. List of 547 Gene Symbols of LM22
No.	Gene Symbol
1	ABCB4
2	ABCB9
3	ACAP1
4	ACHE
5	ACP5
6	ADAM28
7	ADAMDEC1
8	ADAMTS3
9	ADRB2
10	AIF1
11	AIM2
12	ALOX15
13	ALOX5
14	AMPD1
15	ANGPT4
16	ANKRD55
17	APOBEC3A
18	APOBEC3G
19	APOL3
20	APOL6
21	AQP9
22	ARHGAP22
23	ARRB1
24	ASGR1
25	ASGR2
26	ATHL1
27	ATP8B4
28	ATXN8OS
29	AZU1
30	BACH2
31	BANK1
32	BARX2
33	BCL11B
34	BCL2A1
35	BCL7A
36	BEND5
37	BFSP1
38	BHLHE41
39	BIRC3
40	BLK
41	BMP2K
42	BPI
43	BRAF
44	BRSK2
45	BST1
46	BTNL8
47	C11orf80
48	C1orf54
49	C3AR1
50	C5AR1
51	C5AR2
52	CA8
53	CAMP
54	CASP5
55	CCDC102B
56	CCL1
57	CCL13
58	CCL14
59	CCL17
60	CCL18
61	CCL19
62	CCL20
63	CCL22
64	CCL23
65	CCL4
66	CCL5
67	CCL7
68	CCL8
69	CCND2
70	CCR10
71	CCR2
72	CCR3
73	CCR5
74	CCR6
75	CCR7
76	CD160
77	CD180
78	CD19
79	CD1A
80	CD1B
81	CD1C
82	CD1D
83	CD1E
84	CD2
85	CD209
86	CD22
87	CD244
88	CD247
89	CD27
90	CD28
91	CD300A
92	CD33
93	CD37
94	CD38
95	CD3D
96	CD3E
97	CD3G
98	CD4
99	CD40
100	CD40LG
101	CD5
102	CD6
103	CD68
104	CD69
105	CD7
106	CD70
107	CD72
108	CD79A
109	CD79B
110	CD80
111	CD86
112	CD8A
113	CD8B
114	CD96
115	CDA
116	CDC25A
117	CDH12
118	CDHR1
119	CDK6
120	CEACAM3
121	CEACAM8
122	CEMP1
123	CFP
124	CHI3L1
125	CHI3L2
126	CHST15
127	CHST7
128	CLC
129	CLCA3P
130	CLEC10A
131	CLEC2D
132	CLEC4A
133	CLEC7A
134	CLIC2
135	CMA1
136	COL8A2
137	COLQ
138	CPA3
139	CR2
140	CREB5
141	CRISP3
142	CRTAM
143	CRYBB1
144	CSF1
145	CSF2
146	CSF3R
147	CST7
148	CTLA4
149	CTSG
150	CTSW
151	CXCL10
152	CXCL11
153	CXCL13
154	CXCL3
155	CXCL5
156	CXCL9
157	CXCR1
158	CXCR2
159	CXCR5
160	CXCR6
161	CXorf57
162	CYP27A1
163	CYP27B1
164	DACH1
165	DAPK2
166	DCSTAMP
167	DEFA4
168	DENND5B
169	DEPDC5
170	DGKA
171	DHRS11
172	DHX58
173	DPEP2
174	DPP4
175	DSC1
176	DUSP2
177	EAF2
178	EBI3
179	EFNA5
180	EGR2
181	ELANE
182	EMR1
183	EMR2
184	EMR3
185	EPB41
186	EPHA1
187	EPN2
188	ETS1
189	ETV3
190	FAIM3
191	FAM124B
192	FAM174B
193	FAM198B
194	FAM212B
195	FAM65B
196	FASLG
197	FBXL8
198	FCER1A
199	FCER2
200	FCGR2B
201	FCGR3B
202	FCN1
203	FCRL2
204	FES
205	FFAR2
206	FLJ13197
207	FLT3LG
208	FLVCR2
209	FOSB
210	FOXP3
211	FPR1
212	FPR2
213	FPR3
214	FRK
215	FRMD4A
216	FRMD8
217	FZD2
218	FZD3
219	GAL3ST4
220	GALR1
221	GFI1
222	GGT5
223	GIPR
224	GNG7
225	GNLY
226	GPC4
227	GPR1
228	GPR171
229	GPR18
230	GPR183
231	GPR19
232	GPR25
233	GPR65
234	GPR97
235	GRAP2
236	GSTT1
237	GUSBP11
238	GYPE
239	GZMA
240	GZMB
241	GZMH
242	GZMK
243	GZMM
244	HAL
245	HCK
246	HDC
247	HESX1
248	HHEX
249	HIC1
250	HIST1H2AE
251	HIST1H2BG
252	HK3
253	HLA-DOB
254	HLA-DQA1
255	HMGB3P30
256	HNMT
257	HOXA1
258	HPGDS
259	HPSE
260	HRH1
261	HSPA6
262	HTR2B
263	ICA1
264	ICOS
265	IDO1
266	IFI44L
267	IFNA10
268	IFNG
269	IGHD
270	IGHE
271	IGHM
272	IGKC
273	IGLL3P
274	IGSF6
275	IL12B
276	IL12RB2
277	IL17A
278	IL18R1
279	IL18RAP
280	IL1A
281	IL1B
282	IL1RL1
283	IL21
284	IL26
285	IL2RA
286	IL2RB
287	IL3
288	IL4
289	IL4R
290	IL5
291	IL5RA
292	IL7
293	IL7R
294	IL9
295	IRF8
296	ITK
297	KCNA3
298	KCNG2
299	KIAA0226L
300	KIAA0754
301	KIR2DL1
302	KIR2DL4
303	KIR2DS4
304	KIR3DL2
305	KIRREL
306	KLRB1
307	KLRC3
308	KLRC4
309	KLRD1
310	KLRF1
311	KLRG1
312	KLRK1
313	KRT18P50
314	KYNU
315	LAG3
316	LAIR2
317	LAMP3
318	LAT
319	LCK
320	LEF1
321	LHCGR
322	LILRA2
323	LILRA3
324	LILRA4
325	LILRB2
326	LIME1
327	LINC00597
328	LINC00921
329	LOC100130100
330	LOC126987
331	LRMP
332	LST1
333	LTA
334	LTB
335	LTC4S
336	LY86
337	LY9
338	MAGEA11
339	MAK
340	MAN1A1
341	MANEA
342	MAP3K13
343	MAP4K1
344	MAP4K2
345	MAP9
346	2022-03-03
347	MARCO
348	MAST1
349	MBL2
350	MEFV
351	MEP1A
352	MGAM
353	MICAL3
354	MMP12
355	MMP25
356	MMP9
357	MNDA
358	MROH7
359	MS4A1
360	MS4A2
361	MS4A3
362	MS4A6A
363	MSC
364	MXD1
365	MYB
366	MZB1
367	NAALADL1
368	NCF2
369	NCR3
370	NFE2
371	NIPSNAP3B
372	NKG7
373	NLRP3
374	NMBR
375	NME8
376	NOD2
377	NOX3
378	NPAS1
379	NPIPB15
380	NPL
381	NR4A3
382	NTN3
383	NTRK1
384	ORC1
385	OSM
386	P2RX1
387	P2RX5
388	P2RY10
389	P2RY13
390	P2RY14
391	P2RY2
392	PADI4
393	PAQR5
394	PASK
395	PAX7
396	PBXIP1
397	PCDHA5
398	PDCD1
399	PDCD1LG2
400	PDE6C
401	PDK1
402	PGLYRP1
403	PIK3IP1
404	PKD2L2
405	PLA1A
406	PLA2G7
407	PLCH2
408	PLEKHF1
409	PLEKHG3
410	PMCH
411	PNOC
412	PPBP
413	PPFIBP1
414	PRF1
415	PRG2
416	PRR5L
417	PSG2
418	PTGDR
419	PTGER2
420	PTGIR
421	PTPRCAP
422	PTPRG
423	PVRIG
424	QPCT
425	RAB27B
426	RALGPS2
427	RASA3
428	RASGRP2
429	RASGRP3
430	RASSF4
431	RCAN3
432	REN
433	RENBP
434	REPS2
435	RGS1
436	RGS13
437	RNASE2
438	RNASE6
439	RPL10L
440	RPL3P7
441	RRP12
442	RRP9
443	RSAD2
444	RYR1
445	S100A12
446	S1PR5
447	SAMSN1
448	SCN9A
449	SEC31B
450	SELL
451	2022-09-05
452	2022-09-08
453	SERGEF
454	SH2D1A
455	SIGLEC1
456	SIK1
457	SIRPG
458	SIT1
459	SKA1
460	SKAP1
461	SLAMF1
462	SLAMF8
463	SLC12A1
464	SLC12A8
465	SLC15A3
466	SLC2A6
467	SLC7A10
468	SLCO5A1
469	SMPD3
470	SMPDL3B
471	SOCS1
472	SP140
473	SPAG4
474	SPIB
475	SPOCK2
476	SSX1
477	ST3GAL6
478	ST6GALNAC4
479	ST8SIA1
480	STAP1
481	STEAP4
482	STXBP6
483	TARDBPP1
484	TBX21
485	TCF7
486	TCL1A
487	TEC
488	TEP1
489	TGM5
490	TLR2
491	TLR7
492	TLR8
493	TMEM156
494	TMEM255A
495	TNFAIP6
496	TNFRSF10C
497	TNFRSF11A
498	TNFRSF13B
499	TNFRSF17
500	TNFRSF4
501	TNFSF14
502	TNIP3
503	TPSAB1
504	TRAC
505	TRAF4
506	TRAT1
507	TRAV12-2
508	TRAV13-1
509	TRAV13-2
510	TRAV21
511	TRAV8-6
512	TRAV9-2
513	TRBC1
514	TRDC
515	TREM1
516	TREM2
517	TREML2
518	TRIB2
519	TRPM4
520	TRPM6
521	TSHR
522	TTC38
523	TXK
524	TYR
525	UBASH3A
526	UGT1A8
527	UGT2B17
528	UPK3A
529	VILL
530	VNN1
531	VNN2
532	VNN3
533	VPREB3
534	WNT5B
535	WNT7A
536	ZAP70
537	ZBP1
538	ZBTB10
539	ZBTB32
540	ZFP36L2
541	ZNF135
542	ZNF165
543	ZNF204P
544	ZNF222
545	ZNF286A
546	ZNF324
547	ZNF442
