# Supplementary material for: Immune Pathway and Gene Database (IMPAGT) Revealed the Immune Dysregulation Dynamics and Overactivation of the PI3K/Akt Pathway in Tumor Buddings of Cervical Cancer
Source: Curr Issues Mol Biol. 2022 Oct 23;44(11):5139–52. doi: 10.3390/cimb44110350 (PMC9688570; doi:10.3390/cimb44110350)
Supplement: Supplementary file 1 [file cimb-44-00350-s001.zip › Table S2. IMPAGT and IMPAGT Gene Set.xlsx]

## Sheet: Table S2-a.
	Table S2-a. IMPAGT
hsa04060	hsa04640	hsa04062	hsa04660	hsa05340	hsa04658	hsa04659	hsa04672	hsa04650	hsa04514	hsa04630	hsa04657	hsa04064	hsa05202	hsa05200	hsa04620	hsa04080	hsa04612	hsa04668	hsa05235	hsa04662	hsa04151	hsa04623	hsa04010	hsa04664	hsa04621
Cytokine-cytokine receptor interaction	Hematopoietic cell lineage	Chemokine signaling pathway	T cell receptor signaling pathway	Primary immunodeficiency	Th1 and Th2 cell differentiation	Th17 cell differentiation	Intestinal immune network for IgA production	Natural killer cell mediated cytotoxicity	Cell adhesion molecules	JAK-STAT signaling pathway	IL-17 signaling pathway	NF-kappa B signaling pathway	Transcriptional misregulation in cancer	Pathways in cancer	Toll-like receptor signaling pathway	Neuroactive ligand-receptor interaction	Antigen processing and presentation	TNF signaling pathway	PD-L1 expression and PD-1 checkpoint pathway in cancer	B cell receptor signaling pathway	PI3K-Akt signaling pathway	Cytosolic DNA-sensing pathway	MAPK signaling pathway	Fc epsilon RI signaling pathway	NOD-like receptor signaling pathway
295	99	192	104	38	92	108	49	131	149	162	94	104	193	531	104	362	78	112	89	82	354	63	294	68	184
CCL1	KITLG	CXCL1	CD3D	ADA	DLL3	IL1B	CD80	HLA-A	CD58	IL2	IL25	LCK	RUNX1	DCC	TLR1	CHRM1	IFNG	TNF	HIF1A	IGH	EGF	POLR3A	CACNA1A	IGH	NOD1
CCL25	IL7	CXCL2	CD3E	IL7R	DLL1	IL1R1	CD86	HLA-B	CD2	IL3	IL17RA	ZAP70	CSF1R	CASP3	TLR2	CHRM2	TNF	TNFRSF1A	EGF	CD79A	TGFA	POLR3B	CACNA1B	FCER1A	RIPK2
CCL19	IL4	CXCL3	CD3G	IL2RG	DLL4	IL1RAP	HLA-DMA	HLA-C	VSIR	IL4	IL17RB	LAT	MPO	CASP9	TLR6	CHRM3	PSME1	BAG4	EGFR	CD79B	EREG	POLR3C	CACNA1C	MS4A2	IKBKG
CCL21	CSF2	CXCL5	CD247	JAK3	NOTCH3	MAPK11	HLA-DMB	HLA-G	IGSF11	IL5	TRADD	PLCG1	CSF2	APPL1	LBP	CHRM4	PSME2	TRADD	HRAS	LYN	AREG	POLR3D	CACNA1D	FCER1G	CHUK
CCL3	FLT3LG	CXCL6	CD4	DCLRE1C	MAML3	MAPK12	HLA-DOA	HLA-E	CD80	IL6	FADD	PRKCQ	IL3	CDH1	CD14	CHRM5	PSME3	TRAF2	KRAS	SYK	FGF1	POLR3E	CACNA1E	SYK	IKBKB
CCL3L1	IL5	PPBP	CD8A	RAG1	MAML2	MAPK13	HLA-DOB	KIR3DL2	CD274	IL7	CASP3	IGH	RUNX1T1	CTNNB1	LY96	ADRA1A	HSPA8	TRAF5	NRAS	BTK	FGF2	POLR1C	CACNA1F	LYN	NFKBIB
CCL3L3	CSF3	CXCL8	CD8B	RAG2	MAML1	MAPK14	HLA-DPA1	KIR3DL1	CD28	IL9	CASP8	SYK	HDAC1	CTNNA3	TLR3	ADRA1B	HSPA1A	RIPK1	RAF1	DAPP1	FGF3	POLR3K	CACNA1G	BTK	NFKBIA
CCL4	IL3	CXCL9	CD8B2	CD3D	RBPJL	MTOR	HLA-DPB1	KIR3DL3	CD86	IL10	TRAF3IP2	LYN	HDAC2	CTNNA1	TLR4	ADRA1D	HSPA2	BIRC2	MAP2K1	BLNK	FGF4	POLR1D	CACNA1H	INPP5D	NFKB1
CCL4L2	IL6	CXCL10	PTPRC	CD3E	RBPJ	IRF4	HLA-DQA1	KIR2DL2	CTLA4	IL11	TRAF6	BLNK	SIN3A	CTNNA2	TLR5	ADRA2A	HSPA1L	BIRC3	MAP2K2	VAV3	FGF17	POLR3H	CACNA1I	PLCG1	RELA
CCL4L1	IL11	CXCL11	LCK	PTPRC	NFKB1	TGFB1	HLA-DQA2	KIR2DL1	ICOSLG	IL12A	NFKB1	BTK	NCOR1	AXIN1	TLR7	ADRA2B	HSPA1B	MAP3K7	MAPK1	VAV1	FGF6	POLR3GL	CACNA1S	PLCG2	IL1B
CCL17	IL1A	CXCL12	FYN	CD4	RELA	TGFBR1	HLA-DQB1	KIR2DL3	ICOS ligand [KO:K06710]	IL12B	RELA	PLCG2	CEBPA	AXIN2	TLR8	ADRA2C	HSPA6	TAB1	MAPK3	VAV2	FGF7	POLR3G	CACNA2D1	PRKCA	IL18
CCL22	IL1B	CXCL13	ZAP70	CD8A	IFNG	TGFBR2	HLA-DRA	KIR2DL5A	ICOS	IL13	FOS	PRKCB	PER2	APC	CTSK	ADRB1	HSPA4	TAB2	FOS	RAC1	FGF8	POLR3F	CACNA2D2	PIK3CA	IL6
CCL5	TNF	CXCL16	LCP2	CD8B	IFNGR1	SMAD2	HLA-DRB1	KLRC1	HLA-DMA	IL15	FOSB	CARD10	SPI1	APC2	TLR9	ADRB2	HSP90AA1	TAB3	JUN	RAC2	FGF9	POLR2E	CACNA2D3	PIK3CD	TNF
CCL8	CSF1	PF4	LAT	CD8B2	IFNGR2	SMAD3	HLA-DRB3	KLRD1	HLA-DMB	IL17D	JUN	CARD11	CD14	GSK3B	RAC1	ADRB3	HSP90AB1	MAP2K4	EML4	RAC3	FGF10	POLR2F	CACNA2D4	PIK3CB	CXCL8
CCL14	EPO	PF4V1	ITK	AIRE	JAK1	SMAD4	HLA-DRB4	PTPN6	HLA-DOA	IL19	JUND	CARD14	ITGAM	TCF7	PIK3CA	DRD1	HLA-A	MAP2K7	ALK	PLCG2	FGF16	POLR2H	CACNB1	PIK3R1	CXCL1
CCL16	THPO	CXCL14	TEC	TAP1	JAK2	IL21	HLA-DRB5	PTPN11	HLA-DOB	IL20	FOSL1	BCL10	FCGR1A	TCF7L1	PIK3CD	DRD2	HLA-B	MAPK8	PIK3R1	PPP3CA	FGF5	POLR2K	CACNB2	PIK3R2	CXCL2
CCL15	CD34	XCL1	NCK1	TAP2	STAT1	IL21R	CD28	ICAM1	HLA-DPA1	IL21	IL4	MALT1	JUP	TCF7L2	PIK3CB	DRD3	HLA-C	MAPK10	PIK3R2	PPP3CB	FGF18	POLR2L	CACNB3	PIK3R3	CXCL3
CCL23	FLT3	XCL2	NCK2	LCK	IL12A	IL2RG	IL2	ICAM2	HLA-DPB1	IL22	IL5	IL1B	PML	LEF1	PIK3R1	DRD4	HLA-F	MAPK9	PIK3R3	PPP3CC	FGF20	DDX58	CACNB4	PDPK1	CCL2
CCL13	DNTT	CX3CL1	VAV3	ZAP70	IL12B	JAK1	IL4	ITGAL	HLA-DQA1	IL23A	IL13	IL1R1	RARA	BIRC5	PIK3R2	DRD5	HLA-G	JUN	PIK3CA	PPP3R1	FGF22	MAVS	CACNG1	AKT1	CCL5
CCL7	HLA-DMA	CCL1	VAV1	RFX5	IL12RB1	JAK3	IL5	ITGB2	HLA-DQA2	IL24	CCL17	MYD88	CCNA2	MYC	PIK3R3	HRH1	HLA-E	FOS	PIK3CD	PPP3R2	FGF19	NFKB1	CACNG2	AKT2	CAMP
CCL2	HLA-DMB	CCL2	VAV2	RFXAP	IL12RB2	IL6	IL6	PTK2B	HLA-DQB1	IFNA1	CCL11	IRAK1	CCNA1	CCND1	AKT1	HRH2	HSPA5	ITCH	PIK3CB	NFATC1	FGF21	RELA	CACNG3	AKT3	DEFA1
CCL11	HLA-DOA	CCL3	GRAP2	RFXANK	TYK2	IL6R	IL10	VAV3	HLA-DRA	IFNA2	IL17A	IRAK4	CEBPE	WNT1	AKT2	HRH3	CANX	CFLAR	PTEN	NFATC2	FGF23	IL6	CACNG4	RAC1	DEFA3
CCL24	HLA-DOB	CCL3L1	GRB2	CIITA	STAT4	IL6ST	TGFB1	VAV1	HLA-DRB1	IFNA4	IL17F	TRAF6	BCL2A1	WNT2	AKT3	HRH4	B2M	MAP2K3	AKT1	NFATC3	NGF	CGAS	CACNG5	RAC2	DEFA4
CCL26	HLA-DPA1	CCL3L3	PAK1	ORAI1	TBX21	JAK2	TNFSF13	VAV2	HLA-DRB3	IFNA5	IL17RC	TNF	ZBTB16	WNT2B	TOLLIP	HTR1A	PDIA3	MAP2K6	AKT2	GRB2	BDNF	STING1	CACNG6	RAC3	DEFA5
CCL27	HLA-DPB1	CCL4	PAK2	IGH	RUNX3	IL23A	TNFSF13B	RAC1	HLA-DRB4	IFNA6	TRAF3	TNFRSF1A	MYC	WNT3	MYD88	HTR1B	CALR	MAPK11	AKT3	SOS1	NTF3	TBK1	CACNG7	MAP2K4	DEFA6
CCL28	HLA-DQA1	CCL4L2	PAK3	IGLL1	HLA-DMA	IL23R	TNFRSF13B	RAC2	HLA-DRB5	IFNA7	ANAPC5	RIPK1	DUSP6	WNT3A	TIRAP	HTR1D	TAPBP	MAPK12	MTOR	SOS2	NTF4	IKBKE	CACNG8	MAP2K7	DEFA1B
CCL18	HLA-DQA2	CCL4L1	PAK4	CD79A	HLA-DMB	IL12RB1	TNFRSF17	RAC3	CD4	IFNA8	TNFAIP3	TRADD	TCF3	WNT4	FADD	HTR1E	TAP1	MAPK13	RPS6KB1	RASGRP3	INS	IRF3	PRKACA	MAP2K3	DEFB4A
CCL20	HLA-DQB1	CCL5	PAK5	BLNK	HLA-DOA	TYK2	TNFRSF13C	PAK1	HLA-A	IFNA10	HSP90AA1	TRAF2	PBX1	WNT5A	CASP8	HTR1F	TAP2	MAPK14	RPS6KB2	HRAS	IGF1	IRF7	PRKACB	MAP2K6	DEFB4B
CXCL1	HLA-DRA	CCL7	PAK6	BTK	HLA-DOB	STAT3	IGH	MAP2K1	HLA-B	IFNA13	HSP90AB1	TRAF5	WNT16	WNT5B	IRAK4	HTR2A	CD8A	CEBPB	CHUK	KRAS	IGF2	IFNA1	PRKACG	MAPK8	DEFB103A
CXCL2	HLA-DRB1	CCL8	BUB1B-PAK6	IKBKG	HLA-DPA1	RORC	AICDA	MAP2K2	HLA-C	IFNA14	HSP90B1	BIRC2	ETV6	WNT6	IRAK1	HTR2B	CD8B	MAP3K5	IKBKB	NRAS	PDGFA	IFNA2	PRKCA	MAPK10	DEFB103B
CXCL3	HLA-DRB3	CCL11	RHOA	CD40	HLA-DPB1	RORA	CD40	MAPK1	HLA-F	IFNA16	TBK1	BIRC3	ETV7	WNT7A	TRAF6	HTR2C	CD8B2	MAP3K14	IKBKG	RAF1	PDGFB	IFNA4	PRKCB	MAPK9	NOD2
CXCL5	HLA-DRB4	CCL13	CDC42	CD40LG	HLA-DQA1	HIF1A	CD40LG	MAPK3	HLA-G	IFNA17	TAB2	EDA	DEFA1	WNT7B	TAB1	HTR4	KIR3DL2	IKBKG	NFKBIA	MAP2K1	PDGFC	IFNA5	PRKCG	MAPK11	MAP3K7
CXCL6	HLA-DRB5	CCL14	DLG1	UNG	HLA-DQA2	HSP90AA1	ICOS	TNF	HLA-E	IFNA21	TAB3	EDAR	DEFA3	WNT8A	TAB2	HTR5A	KIR3DL1	IKBKB	NFKBIB	MAP2K2	PDGFD	IFNA6	GNA12	MAPK12	TAB1
CXCL8	CD44	CCL15	MAPK11	AICDA	HLA-DQB1	HSP90AB1	ICOSLG	CSF2	CD8A	IFNB1	MAP3K7	EDARADD	DEFA4	WNT8B	MAP3K7	HTR6	KIR3DL3	CHUK	NFKBIE	MAPK1	CSF1	IFNA7	GNG12	MAPK13	TAB2
PPBP	KIT	CCL23	MAPK12	ICOS	HLA-DRA	AHR	ICOS ligand [KO:K06710]	IFNG	CD8B	IFNG	IKBKG	CYLD	DEFA5	WNT9A	IKBKG	HTR7	KIR2DL2	NFKBIA	NFKB1	MAPK3	KITLG	IFNA8	PPP3CA	MAPK14	TAB3
PF4	IL2RA	CCL16	MAPK13	TNFRSF13C	HLA-DRB1	IL17A	CCR9	KIR2DS1	CD8B2	IFNE	CHUK	EDA2R	DEFA6	WNT9B	CHUK	TAAR9	KIR2DL1	RELA	RELA	FOS	FLT3LG	IFNA10	PPP3CB	IL4	MAPK1
PF4V1	IL7R	CCL17	MAPK14	CD19	HLA-DRB3	IL17F	ITGA4	KIR2DS3	PDCD1LG2	IFNK	IKBKB	DDX58	DEFA1B	WNT10B	IKBKB	TAAR6	KIR2DL3	NFKB1	IFNG	JUN	VEGFA	IFNA13	PPP3CC	IL13	MAPK3
CXCL9	TFRC	CCL18	PLCG1	TNFRSF13B	HLA-DRB4	IL22	ITGB7	KIR2DS4	CD276	IFNL1	NFKBIA	TRIM25	ELANE	WNT10A	NFKBIA	TAAR1	KIR2DL4	MAP3K8	IFNGR1	PRKCB	VEGFB	IFNA14	PPP3R1	IL3	MAPK8
CXCL10	CD38	CCL19	PPP3CA		HLA-DRB5	HLA-DMA	CXCL12	KIR2DS5	VTCN1	IFNL2	MAPK11	LBP	GZMB	WNT11	NFKB1	TAAR8	KIR2DL5A	MAP2K1	IFNGR2	CARD11	PGF	IFNA16	PPP3R2	IL5	MAPK10
CXCL11	CD7	CCL20	PPP3CB		CD4	HLA-DMB	CXCR4	KIR2DS2	PDCD1	IFNL3	MAPK12	CD14	KMT2A	WNT16	RELA	TAAR5	KLRC1	MAPK1	JAK1	BCL10	VEGFC	IFNA17	RASGRF1	CSF2	MAPK9
CXCL13	CD2	CCL21	PPP3CC		LCK	HLA-DOA	CCL28	KLRC2	CD40	IFNW1	MAPK13	TLR4	AFF1	FZD1	MAP3K8	TAAR2	KLRC2	MAPK3	JAK2	MALT1	VEGFD	IFNA21	RASGRF2	TNF	MAPK11
CXCL12	CD5	CCL22	PPP3R1		CD3E	HLA-DOB	CCR10	KLRC3	CD40LG	OSM	MAPK14	LY96	CDK9	FZD7	MAP2K1	AGT	KLRC3	RPS6KA5	STAT1	CHUK	HGF	IFNB1	RASGRP1	LCP2	MAPK12
CXCL16	CD1A	CCL24	PPP3R2		CD3G	HLA-DPA1	CCL25	NCR2	ALCAM	LIF	MAPK8	TIRAP	CCNT1	FZD2	MAP2K2	AGTR1	KLRC4	RPS6KA4	STAT3	IKBKB	ANGPT1	ZBP1	RASGRP2	VAV3	MAPK13
CXCL14	CD1B	CCL25	NFATC1		CD247	HLA-DPB1	MADCAM1	TYROBP	CD6	TSLP	MAPK10	TICAM2	CCNT2	FZD3	MAPK1	AGTR2	KLRD1	CREB1	TLR2	IKBKG	ANGPT2	RIPK1	RASGRP3	VAV1	MAPK14
CXCL17	CD1C	CCL26	NFATC2		CD3D	HLA-DQA1	LTBR	LCK	PVR	CTF1	MAPK9	TICAM1	MLLT1	FZD4	MAPK3	APLN	KIR2DS1	CREB3	TLR4	NFKB1	ANGPT4	RIPK3	RASGRP4	VAV2	JUN
XCL1	CD1D	CCL27	NFATC3		ZAP70	HLA-DQA2	MAP3K14	IGH	CD226	CSF2	MAPK1	CD40LG	MLLT3	FZD5	MAP2K3	APELA	KIR2DS3	CREB3L1	TLR9	RELA	EFNA1	IKBKG	RAPGEF2	FYN	ATG16L1
XCL2	CD1E	CCL28	SOS1		LAT	HLA-DQB1	IL15	FCGR3A	NECTIN2	CNTF	MAPK3	CD40	DOT1L	FZD8	MAP2K6	APLNR	KIR2DS4	CREB3L2	TIRAP	NFKBIA	EFNA2	CHUK	NF1	GAB2	ATG5
CX3CL1	CD4	CXCR2	SOS2		PLCG1	HLA-DRA	IL15RA	FCGR3B	TIGIT	CSF3	MAPK4	TRAF3	LMO2	FZD6	MAP2K4	NMB	KIR2DS5	CREB3L3	MYD88	NFKBIB	EFNA3	IKBKB	RASA1	LAT	ATG12
IL2	CD8A	CXCR1	RASGRP1		PPP3CA	HLA-DRB1	PIGR	NCR1	ITGAL	EPO	MAPK6	TNFSF11	PBX3	FZD10	MAP2K7	GRP	KIR2DS2	CREB3L4	TRAF6	NFKBIE	EFNA4	NFKBIB	RASA2	GRB2	GABARAP
IL4	CD8B	CXCR3	HRAS		PPP3CB	HLA-DRB3		NCR3	ITGB2	GH1	MAPK7	TNFRSF11A	RUNX2	FZD9	MAPK11	NMBR	IFI30	ATF2	NFATC1	IFITM1	EFNA5	NFKBIA	RAP1A	SOS1	GABARAPL1
IL7	CD8B2	CXCR4	KRAS		PPP3CC	HLA-DRB4		FCER1G	ICAM1	GH2	MAPK15	LTA	SMAD1	LRP5	MAPK12	GRPR	LGMN	ATF4	NFATC2	CD81	EGFR	CCL4	RAP1B	SOS2	GABARAPL2
IL9	CD3D	CXCR5	NRAS		PPP3R1	HLA-DRB5		CD247	ICAM2	CSH1	CEBPB	LTB	KLF3	LRP6	MAPK13	BRS3	CTSB	CREB5	NFATC3	CD19	ERBB2	CCL4L2	EGF	HRAS	MAP1LC3C
IL15	CD3E	CXCR6	RAF1		PPP3R2	CD4		ZAP70	ICAM3	CSH2	TRAF4	TNFSF14	MEF2C	DVL3	MAPK14	KNG1	HLA-DMA	ATF6B	TICAM1	CR2	ERBB3	CCL4L1	TGFA	KRAS	MAP1LC3B
IL21	CD3G	XCR1	MAP2K1		NFATC1	LCK		SYK	CD22	LEP	IKBKE	LTBR	HOXA9	DVL2	MAPK8	BDKRB1	HLA-DMB	RIPK3	TICAM2	PIK3R1	ERBB4	CCL5	EREG	NRAS	MAP1LC3A
TSLP	MME	CX3CR1	MAP2K2		NFATC2	CD3E		LCP2	PTPRC	THPO	USP25	MAP3K14	HOXA10	DVL1	MAPK10	BDKRB2	HLA-DOA	MLKL	CD274	PIK3R2	FGFR1	CXCL10	AREG	RAF1	MAP1LC3B2
IL3	CD9	CCR8	MAPK1		NFATC3	CD3G		LAT	SIGLEC1	PRL	TRAF5	MAP3K7	JMJD1C	FRAT1	MAPK9	C3	HLA-DOB	PGAM5	PDCD1	PIK3R3	FGFR2	AIM2	FGF1	MAP2K1	SUGT1
IL5	CD19	CCR6	MAPK3		PRKCQ	CD247		PLCG1	SPN	EGF	TRAF2	TAB1	HMGA2	FRAT2	JUN	C3AR1	HLA-DPA1	DNM1L	PTPN6	PIK3CA	FGFR3	PYCARD	FGF2	MAP2K2	SHARPIN
CSF2	CD22	CCR9	FOS		CHUK	CD3D		PLCG2	NECTIN3	PDGFA	SRSF1	TAB2	KDM6A	F2	FOS	C5	HLA-DPB1	FADD	PTPN11	PIK3CD	FGFR4	CASP1	FGF3	MAPK1	RBCK1
IL13	CD24	CCR4	JUN		IKBKB	ZAP70		SH3BP2	CLDN4	PDGFB	ELAVL1	TAB3	SUPT3H	AGT	TNF	C5AR1	HLA-DQA1	CASP8	BATF3	PIK3CB	NGFR	IL1B	FGF4	MAPK3	RNF31
EPO	MS4A1	CCR7	PRKCQ		IKBKG	LAT		PIK3CA	CLDN3	IL2RA	GSK3B	TNFSF13B	PROM1	F2R	IL1B	VGF	HLA-DQA2	CASP10	BATF	AKT1	NTRK1	IL18	FGF17	PLA2G4E	XIAP
GH1	CR2	CCR2	CARD11		NFKBIA	PLCG1		PIK3CD	CLDN7	IL2RB	CXCL1	TNFRSF13C	FLT3	F2RL3	IL6	FPR1	HLA-DQB1	CASP7	BATF2	AKT2	NTRK2	IL33	FGF6	PLA2G4A	CARD6
GH2	CD37	CCR5	BCL10		NFKBIB	PPP3CA		PIK3CB	CLDN19	IL2RG	CXCL2	IKBKG	BMP2K	LPAR1	IL12A	FPR3	HLA-DRA	CASP3	CSNK2A1	AKT3	INSR	TREX1	FGF7	JMJD7-PLA2G4B	TRIP6
CSH1	IGH	CCR1	MALT1		NFKBIE	PPP3CB		PIK3R1	CLDN16	IL3RA	CXCL3	CHUK	IGF1R	LPAR2	IL12B	FPR2	HLA-DRB1	CCL2	CSNK2A2	GSK3B	IGF1R	ADAR	FGF8	PLA2G4B	ERBIN
CSH2	FCER2	CCR3	MAP3K7		MAPK1	PPP3CC		PIK3R2	CLDN14	IL4R	CXCL5	IKBKB	CDKN1B	LPAR3	CXCL8	CCK	HLA-DRB3	CCL5	CSNK2A3	FCGR2B	PDGFRA		FGF9	PLA2G4C	BIRC2
PRL	CR1	CCR10	MAP2K7		MAPK3	PPP3R1		PIK3R3	CLDN15	IL5RA	CXCL6	PARP1	CDK14	LPAR4	CCL5	CCKAR	HLA-DRB4	CCL20	CSNK2B	INPP5D	PDGFRB		FGF10	PLA2G4D	BIRC3
THPO	CR1L	JAK2	MAPK8		FOS	PPP3R2		FYN	CLDN17	IL6R	CXCL8	PIAS4	MEIS1	LPAR5	CCL3	CCKBR	HLA-DRB5	CXCL1	CD4	INPPL1	CSF1R		FGF16	PLA2G4F	TRAF2
CSF3	CSF2RA	JAK3	MAPK10		MAPK11	NFATC1		SHC1	CLDN20	IL7R	CXCL10	UBE2I	HOXA11	LPAR6	CCL3L1	EDN1	CD74	CXCL2	LCK	LILRB2	KIT		FGF5	ALOX5	TRAF5
LEP	IL3RA	STAT1	MAPK9		MAPK12	NFATC2		SHC2	CLDN11	IL9R	CCL2	ATM	SIX1	AGTR1	CCL3L3	EDN2	CTSL	CXCL3	CD3E	LILRB1	FLT3		FGF18	ALOX5AP	TRAF6
IL6	CD33	STAT2	CHUK		MAPK13	NFATC3		SHC3	CLDN18	IL10RA	CCL7	PIDD1	SIX4	GNA12	CCL4	EDN3	CTSS	CXCL5	CD3G	LILRB5	FLT1		FGF20		CARD9
IL11	IL4R	STAT3	IKBKB		MAPK14	PRKCQ		SHC4	CLDN22	IL10RB	CCL20	ERC1	EYA1	GNA13	CCL4L2	EDNRA	CD4	CXCL6	CD247	LILRB4	FLT4		FGF22		TNFAIP3
IL12A	IL6R	STAT5B	IKBKG		MAPK8	CHUK		GRB2	CLDN5	IL11RA	IL6	NFKBIA	CDKN2C	ARHGEF12	CCL4L1	EDNRB	CIITA	CXCL10	CD3D	LILRA1	KDR		FGF19		MAVS
IL12B	FCGR1A	GNAI1	NFKB1		MAPK10	IKBKB		SOS1	CLDN10	IL12RB1	TNF	NFKB1	HPGD	ARHGEF11	TICAM2	GAL	RFX5	CX3CL1	ZAP70	LILRB3	MET		FGF21		TRAF3
IL23A	CSF1R	GNAI3	RELA		MAPK9	IKBKG		SOS2	CLDN8	IL12RB2	PTGS2	RELA	GRIA3	ARHGEF1	TICAM1	GALP	RFXANK	CSF1	MAP3K3	LILRA3	TEK		FGF23		TBK1
IL27	ANPEP	GNAI2	NFKBIA		JUN	NFKBIA		HRAS	CLDN6	IL13RA1	CSF3	CFLAR	FUT8	PLEKHG5	RIPK1	SPX	RFXAP	CSF2	MAP2K3	LILRA2	EPHA2		NGF		IKBKE
EBI3	ITGAM	ADCY1	NFKBIB		IL2	NFKBIB		KRAS	CLDN2	IL13RA2	CSF2	XIAP	TLX3	RHOA	IRF5	GALR1	CREB1	FAS	MAP2K6	LILRA4	GRB2		BDNF		TANK
IL31	CD14	ADCY2	NFKBIE		IL2RA	NFKBIE		NRAS	CLDN1	IL15RA	DEFB4A	BCL2L1	TLX1	ROCK1	IRF7	GALR2	NFYA	IL18R1	MAPK11	LILRA6	SOS1		NTF3		IRF3
CLCF1	IL9R	ADCY3	CD28		IL2RB	NFKB1		ARAF	CLDN9	IL20RA	DEFB4B	BCL2	BCL11B	ROCK2	SPP1	GALR3	NFYB	JAG1	MAPK12	LILRA5	SOS2		NTF4		IRF7
CNTF	IL1R1	ADCY4	ICOS		IL2RG	RELA		BRAF	CLDN23	IL20RB	MUC5AC	GADD45A	LDB1	CXCL12	IKBKE	GHRL	NFYC	IL1B	MAPK13	leukocyte immunoglobulin-like receptor subfamily B member 3 [KO:K06512]	HRAS		INS		IFNA1
CTF1	IL1R2	ADCY5	CD40LG		JAK3	MAPK1		RAF1	CLDN34	IL21R	MUC5B	GADD45B	LYL1	CXCR4	TBK1	GHSR		IL6	MAPK14	CD22	KRAS		IGF1		IFNA2
LIF	CSF3R	ADCY6	PIK3R1		STAT5A	MAPK3		MICB	CLDN25	IL22RA1	S100A7	GADD45G	HHEX	GNAI1	TRAF3	KISS1		IL15	LAT	CD72	NRAS		IGF2		IFNA4
OSM	IL5RA	ADCY7	PIK3R2		STAT5B	FOS		MICA	CLDN24	IL22RA2	S100A7A	TRAF1	PTCRA	GNAI3	IRF3	KISS1R		LIF	PLCG1	PTPN6	RAF1		PDGFA		IFNA5
IL10	EPOR	ADCY8	PIK3R3		IL4	MAPK8		ULBP1	OCLN	IL23R	S100A8	BCL2A1	REL	GNAI2	CD40	POMC		LTA	PPP3CA	PIK3AP1	MAP2K1		PDGFB		IFNA6
IL19	CD36	ADCY9	PIK3CA		IL4R	MAPK10		ULBP2	F11R	IL27RA	S100A9	NFKB2	CCND2	PTGER1	CD80	MC1R		BCL3	PPP3CB		MAP2K2		PDGFC		IFNA7
IL20	GYPA	PRKACA	PIK3CD		STAT6	MAPK9		ULBP3	JAM2	IL6ST	LCN2	CXCL8	BIRC2	PTGER2	CD86	MC2R		SOCS3	PPP3CC		MAPK1		PDGFD		IFNA8
IL24	CD55	PRKACB	PIK3CB		GATA3	JUN		KLRK1	JAM3	IFNAR1	MMP1	TNFAIP3	BIRC3	PTGER3	IFNA1	MC3R		TNFAIP3	PPP3R1		MAPK3		CSF1		IFNA10
IL22	CD59	PRKACG	PDPK1		IL5	IL4		KLRC4-KLRK1	ESAM	IFNAR2	MMP3	PTGS2	TRAF1	PTGER4	IFNA2	MC4R		TRAF1	PPP3R2		IRS1		KITLG		IFNA13
IL26	IL11RA	LYN	AKT1		IL13	IL4R		HCST	CDH5	IFNGR1	MMP9	CCL4	BCL2L1	GNAS	IFNA4	MC5R		JUNB	RASGRP1		TLR2		FLT3LG		IFNA14
IFNL2	ITGB3	HCK	AKT2		MAF	STAT6		CD48	PECAM1	IFNGR2	MMP13	CCL4L2	CD86	ADCY1	IFNA5	MLN		MMP3	CD28		TLR4		VEGFA		IFNA16
IFNL3	ITGA2B	FGR	AKT3		JAG1	GATA3		CD244	CD99	IFNLR1	IL17C	CCL4L1	CD40	ADCY2	IFNA6	MLNR		MMP9	PRKCQ		RAC1		VEGFB		IFNA17
IFNL1	GP9	SRC	MAP3K8		JAG2	RUNX1		PPP3CA	CD99L2	OSMR	IL17RE	CXCL1	BCL6	ADCY3	IFNA7	NMU		MMP14			IGH		PGF		IFNA21
IFNA1	GP1BA	SHC1	MAP3K14		NOTCH1	IL27		PPP3CB	ITGAM	LIFR	IL1B	CXCL2	IGH	ADCY4	IFNA8	NMS		EDN1			SYK		VEGFC		IFNB1
IFNA2	GP1BB	SHC2	GSK3B		NOTCH2	EBI3		PPP3CC	SELPLG	CRLF2	IFNG	CXCL3	MAF	ADCY5	IFNA10	NMUR1		VEGFC			CD19		VEGFD		NLRX1
IFNA4	GP5	SHC3	PDCD1			IL27RA		PPP3R1	SELP	CNTFR	IL17B	VCAM1	ITGB7	ADCY6	IFNA13	NMUR2		VEGFD			PIK3AP1		HGF		ANTXR2
IFNA5	ITGA1	SHC4	CTLA4			IFNG		PPP3R2	ITGA4	CSF2RA	IL17D	PLAU	NSD2	ADCY7	IFNA14	NPFF		NOD2			GH1		ANGPT1		ANTXR1
IFNA6	ITGA2	GRB2	PTPN6			IFNGR1		NFATC1	ITGB1	CSF2RB		CSNK2A1	H3-5	ADCY8	IFNA16	NPVF		ICAM1			GH2		ANGPT2		NLRP1
IFNA7	ITGA3	SOS1	CBLB			IFNGR2		NFATC2	ITGA9	CSF3R		CSNK2A2	H3-3B	ADCY9	IFNA17	NPFFR1		SELE			CSH1		ANGPT4		PYCARD
IFNA8	ITGA4	SOS2	IL2			STAT1		PRKCA	VCAM1	EPOR		CSNK2A3	H3C4	PRKACA	IFNA21	NPFFR2		VCAM1			CSH2		EFNA1		CASP1
IFNA10	ITGA5	HRAS	IL4			TBX21		PRKCB	ITGB7	GHR		CSNK2B	H3C3	PRKACB	IFNB1	NPS		PTGS2			PRL		EFNA2		BCL2
IFNA13	ITGA6	KRAS	IL5			IL2		PRKCG	MADCAM1	LEPR		RELB	H3C1	PRKACG	IFNAR1	NPSR1		TNFRSF1B			OSM		EFNA3		BCL2L1
IFNA14		NRAS	IL10			IL2RA		SH2D1B	SELL	MPL		CCL13	H3-3A	GNB1	IFNAR2	NPY		TRAF3			IL2		EFNA4		CTSB
IFNA16		RAF1	IFNG			IL2RB		SH2D1A	CD34	PRLR		CCL19	H3-4	GNB2	STAT1	PYY		PIK3CA			IL3		EFNA5		NLRP3
IFNA17		BRAF	CSF2			STAT5A		IFNGR1	GLG1	EGFR		CCL21	H3C14	GNB3	CXCL10	PPY		PIK3CD			IL6		EGFR		PANX1
IFNA21		MAP2K1	TNF			STAT5B		IFNGR2	SELE	PDGFRA		CXCL12	H3C15	GNB4	CXCL9	NPY1R		PIK3CB			IL4		ERBB2		P2RX7
IFNB1		MAPK1	CDK4			FOXP3		IFNA1	NECTIN1	PDGFRB		ICAM1	H3C13	GNB5	CXCL11	NPY2R		PIK3R1			IL7		ERBB3		TRPM2
IFNW1		MAPK3				RARA		IFNA2	CDH2	JAK1			H3C6	GNG2		NPY4R		PIK3R2			IFNA1		ERBB4		TRPM7
IFNK		PIK3CA				RXRA		IFNA4	NCAM1	JAK2			H3C11	GNG3		NPY4R2		PIK3R3			IFNA2		FGFR1		TRPV2
IFNE		PIK3CD				RXRB		IFNA5	NCAM2	JAK3			H3C8	GNG4		NPY5R		AKT1			IFNA4		FGFR2		CASR
IFNG		PIK3CB				RXRG		IFNA6	L1CAM	TYK2			H3C12	GNG5		GPR83		AKT2			IFNA5		FGFR3		GPRC6A
IL1A		PIK3R1						IFNA7	CADM1	STAT1			H3C10	GNG7		NPW		AKT3			IFNA6		FGFR4		PLCB1
IL1B		PIK3R2						IFNA8	NEGR1	STAT2			H3C2	GNG8		NPB		DAB2IP			IFNA7		NGFR		PLCB2
IL1RN		PIK3R3						IFNA10	NTNG1	STAT3			H3C7	GNG10		NPBWR1		IRF1			IFNA8		NTRK1		PLCB3
IL36RN		PIK3CG						IFNA13	LRRC4C	STAT4			PAX5	GNG11		NPBWR2		IFNB1			IFNA10		NTRK2		PLCB4
IL36A		PIK3R5						IFNA14	NTNG2	STAT5A			PAX8	GNG12		NTS					IFNA13		INSR		ITPR1
IL36B		PIK3R6						IFNA16	LRRC4	STAT5B			PPARG	GNG13		NTSR1					IFNA14		IGF1R		ITPR2
IL36G		PRKCZ						IFNA17	PTPRF	STAT6			RXRA	GNGT1		NTSR2					IFNA16		PDGFRA		ITPR3
IL1F10		AKT1						IFNA21	LRRC4B	CISH			RXRB	GNGT2		PENK					IFNA17		PDGFRB		VDAC1
IL37		AKT2						IFNB1	SDC1	SOCS1			RXRG	COL4A2		PDYN					IFNA21		CSF1R		VDAC2
IL18		AKT3						IFNAR1	SDC2	SOCS2			PRCC	COL4A4		PNOC					IFNB1		KIT		VDAC3
IL33		FOXO3						IFNAR2	SDC3	SOCS3			TFE3	COL4A6		OPRD1					EPO		FLT3		MCU
IL17A		CHUK						TNFSF10	SDC4	SOCS4			CDKN1A	COL4A1		OPRK1					CSF3		FLT1		OAS1
IL17F		IKBKB						TNFRSF10A	ITGAV	SOCS5			TMPRSS2	COL4A5		OPRM1					GHR		FLT4		OAS2
IL17B		IKBKG						TNFRSF10B	ITGB8	SOCS7			ERG	COL4A3		OPRL1					PRLR		KDR		OAS3
IL17C		NFKBIA						FASLG	ITGA8	SOCS6			PLAU	LAMA1		QRFP					OSMR		MET		RNASEL
IL17D		NFKBIB						FAS	NRXN1	BCL2			PLAT	LAMA2		QRFPR					IL2RA		TEK		DHX33
IL25		NFKB1						GZMB	NRXN2	MCL1			MMP3	LAMA3		HCRT					IL2RB		EPHA2		MFN1
IL16		RELA						PRF1	NRXN3	BCL2L1			MMP9	LAMA5		HCRTR1					IL2RG		GRB2		MFN2
IL32		BAD						CASP3	NLGN1	PIM1			ZEB1	LAMA4		HCRTR2					IL3RA		SOS1		RIPK1
IL34		GSK3A						BID	NLGN2	MYC			IL1R2	LAMB1		OXT					IL6R		SOS2		RIPK3
CSF1		GSK3B						RAET1G	NLGN3	CCND1			SPINT1	LAMB2		OXTR					IL4R		HRAS		DNM1L
TNF		ITK						RAET1L	NLGN4X	CCND2			ETV1	LAMB3		SST					IL7R		KRAS		NAMPT
LTA		VAV3						RAET1E	NLGN4Y	CCND3			ETV4	LAMB4		CORT					IFNAR1		NRAS		CYBB
LTB		VAV1							CADM3	CDKN1A			ETV5	LAMC1		SSTR1					IFNAR2		RRAS		CYBA
TNFSF14		VAV2							NRCAM	AOX1			SLC45A3	LAMC2		SSTR2					EPOR		RRAS2		TXNIP
FASLG		RAC1							CNTN1	GFAP			ELK4	LAMC3		SSTR3					CSF3R		MRAS		TXN
TNFSF15		RAC2							PTPRM	STAM2			DDX5	FN1		SSTR4					JAK1		ARAF		TXN2
TNFSF10		RAC3							CNTN2	STAM			MYCN	ITGA2		SSTR5					JAK2		BRAF		NEK7
EDA		PAK1							NFASC	PTPN2			MAX	ITGA2B		TAC1					JAK3		RAF1		BRCC3
NGF		CDC42							CNTNAP1	PTPN6			MDM2	ITGA3		TAC4					COL1A1		MAP2K1		HSP90AA1
TNFSF11		WAS							CNTNAP2	IRF9			PTK2	ITGA6		TACR1					COL1A2		MAP2K2		HSP90AB1
TNFSF12		RHOA							MPZ	CREBBP			TP53	ITGAV		TACR2					COL2A1		LAMTOR3		CARD8
CD70		ROCK1							MPZL1	EP300			BMI1	ITGB1		TAC3					COL4A2		MAPK1		PYDC1
TNFSF8		ROCK2							MAG	PIAS1			COMMD3-BMI1	PTK2		TACR3					COL4A4		MAPK3		PYDC2
CD40LG		GNB1							CDH1	PIAS2			SP1	PIK3CA		UTS2					COL4A6		MKNK1		MEFV
TNFSF9		GNB2							VCAN	PIAS3			ZBTB17	PIK3CD		UTS2B					COL4A1		MKNK2		PSTPIP1
TNFSF4		GNB3							ITGA6	PIAS4			NTRK1	PIK3CB		UTS2R					COL4A5		RPS6KA3		CASP8
TNFSF18		GNB4							CDH3	FHL1			NGFR	PIK3R1		AVP					COL4A3		RPS6KA1		FADD
TNFSF13		GNB5							CDH4	PTPN11			MEN1	PIK3R2		AVPR1A					COL6A1		RPS6KA2		CASP12
TNFSF13B		GNG2							CDH15	GRB2			EWSR1	PIK3R3		AVPR1B					COL6A2		RPS6KA6		CARD18
TGFB1		GNG3							NEO1	SOS1			FLI1	PTEN		AVPR2					COL6A3		ATF4		CARD16
TGFB2		GNG4								SOS2			IGF1	NKX3-1		F2					COL6A6		ELK1		NLRP6
TGFB3		GNG5								HRAS			ID2	AKT1		CTSG					COL6A5		ELK4		NLRP7
GDF15		GNG7								RAF1			TGFBR2	AKT2		GZMA					COL9A1		MYC		NLRP12
GDF2		GNG8								PIK3CA			IGFBP3	AKT3		PLG					COL9A2		SRF		NAIP
BMP10		GNG10								PIK3CD			FEV	CHUK		PRSS3					COL9A3		FOS		NLRC4
INHA		GNG11								PIK3CB			ATF1	IKBKB		PRSS2					LAMA1		MAPT		PRKCD
BMP3		GNG12								PIK3R1			ARNT2	IKBKG		PRSS1					LAMA2		STMN1		GBP2
GDF10		GNG13								PIK3R2			ATM	NFKBIA		F2R					LAMA3		PLA2G4E		GBP5
GDF11		GNGT1								PIK3R3			MITF	NFKB1		F2RL1					LAMA5		PLA2G4A		AIM2
MSTN		GNGT2								AKT1			WT1	NFKB2		F2RL2					LAMA4		JMJD7-PLA2G4B		IFI16
INHBA		PREX1								AKT2			PDGFA	RELA		F2RL3					LAMB1		PLA2G4B		TP53BP1
INHBB		ELMO1								AKT3			IL2RB	PTGS2		PARD3					LAMB2		PLA2G4C		PYDC5
GDF1		DOCK2								MTOR			BAIAP3	NOS2		PRLH					LAMB3		PLA2G4D		RHOA
GDF3		PTK2											TSPAN7	BCL2		PRLHR					LAMB4		PLA2G4F		PKN1
NODAL		PXN											MLF1	BIRC3		PMCH					LAMC1		TNF		PKN2
GDF9		BCAR1											NR4A3	XIAP		MCHR1					LAMC2		IL1A		YWHAE
INHBC		CRK											TAF15	BIRC7		MCHR2					LAMC3		IL1B		GBP1
INHBE		CRKL											FUS	BCL2L1		FSHB					CHAD		TGFB1		GBP3
AMH		PTK2B											DDIT3	TRAF1		CGA					RELN		TGFB2		GBP4
BMP2		GNAQ											CEBPB	TRAF2		FSHR					THBS1		TGFB3		GBP7
BMP4		PLCB1											IL6	TRAF3		LHB					COMP		TNFRSF1A		CASP5
GDF5		PLCB2											NFKBIZ	TRAF4		LHCGR					THBS2		IL1R1		CASP4
GDF6		PLCB3											NFKB1	TRAF5		TSHB					THBS3		IL1RAP		GSDMD
GDF7		PLCB4											RELA	TRAF6		GPHA2					THBS4		TGFBR1		IFNAR1
BMP15		PLCG1											CXCL8	MTOR		GPHB5					FN1		TGFBR2		IFNAR2
BMP5		PLCG2											PAX7	RPS6KB1		TSHR					SPP1		FASLG		JAK1
BMP6		RASGRP2											PAX3	RPS6KB2		PTGDR					VTN		FAS		TYK2
BMP7		RAP1A											FOXO1	BAD		PTGER1					TNC		CD14		STAT1
BMP8B		RAP1B											FLT1	FOXO1		PTGER2					TNN		RAC1		STAT2
BMP8A		PARD3											SS18L1	MDM2		PTGER3					TNR		RAC2		IRF9
CCR8		TIAM1											SS18	TP53		PTGER4					TNXB		RAC3		TLR4
CCR9		PRKCB											SSX1	CDKN1B		PTGFR					VWF		CDC42		TICAM1
ACKR4		PRKCD											SSX2	CDKN1A		PTGIR					IBSP		TRADD		MYD88
CCR7		NCF1											SSX2B	BCR		TBXA2R					ITGA1		CASP3		IRAK4
CCR4		GRK7											NUPR1	ABL1		ADORA1					ITGA2		TRAF2		STING1
CCR5		GRK1											ASPSCR1	CRK		ADORA2A					ITGA2B		DAXX
CCR3		GRK2											MET	CRKL		ADORA2B					ITGA3		MYD88
CCR2		GRK3											GADD45A	CBL		ADORA3					ITGA4		IRAK1
CCR1		GRK4											GADD45B	STAT5A		P2RY2					ITGA5		IRAK4
CCR10		GRK5											GADD45G	STAT5B		P2RY1					ITGA6		TRAF6
CCR6		GRK6											BAX	PIM1		P2RY4					ITGA7		GADD45A
CXCR1		ARRB1											BAK1	PIM2		P2RY6					ITGA8		GADD45B
CXCR2		ARRB2											DDB2	KNG1		LPAR6					ITGA9		GADD45G
CXCR3													POLK	EDN1		P2RY10					ITGA10		TAB1
CXCR5														BDKRB1		P2RY14					ITGA11		TAB2
CXCR4														BDKRB2		P2RY8					ITGAV		ECSIT
ACKR3														EDNRA		P2RY11					ITGB1		MAP4K3
CXCR6														EDNRB		P2RY13					ITGB3		MAP4K4
XCR1														GNAQ		GPR35					ITGB4		MAP4K1
CX3CR1														GNA11		CNR1					ITGB5		PAK1
IL2RA														PLCB1		CNR2					ITGB6		PAK2
IL2RB														PLCB2		PTAFR					ITGB7		STK4
IL2RG														PLCB3		GNRH1					ITGB8		STK3
IL4R														PLCB4		GNRH2					PTK2		MAP4K2
IL7R														PRKCA		GNRHR					PIK3CA		MAP3K8
IL9R														PRKCB		TRH					PIK3CD		MAP3K1
IL15RA														PRKCG		TRHR					PIK3CB		MAP3K11
IL21R														IL2		MTNR1A					PIK3R1		MAP3K2
CRLF2														IL3		MTNR1B					PIK3R2		MAP3K3
IL3RA														IL4		GPR50					PIK3R3		MAP3K13
CSF2RB														IL5		LPAR1					F2R		MAP3K12
IL5RA														IL6		LPAR2					CHRM1		MAP3K20
CSF2RA														IL7		LPAR3					CHRM2		MAP3K6
IL13RA1														IL12A		LPAR4					LPAR1		MAP3K5
IL13RA2														IL12B		S1PR1					LPAR2		MAP3K7
EPOR														IL13		S1PR2					LPAR3		MAP3K4
GHR														IL15		S1PR3					LPAR4		TAOK2
PRLR														IL23A		S1PR4					LPAR5		TAOK3
MPL														EPO		S1PR5					LPAR6		TAOK1
CSF3R														IFNA1		LTB4R					GNB1		MAP2K4
LEPR														IFNA2		LTB4R2					GNB2		MAP2K7
IL6R														IFNA4		MAS1					GNB3		MAP2K3
IL6ST														IFNA5		RLN1					GNB4		MAP2K6
IL11RA														IFNA6		RLN2					GNB5		MAPK8IP1
IL12RB1														IFNA7		RLN3					GNG2		MAPK8IP2
IL12RB2														IFNA8		INSL3					GNG3		MAPK8IP3
IL23R														IFNA10		INSL5					GNG4		FLNA
IL27RA														IFNA13		RXFP1					GNG5		FLNC
IL31RA														IFNA14		RXFP2					GNG7		FLNB
CNTFR														IFNA16		RXFP3					GNG8		CRK
LIFR														IFNA17		RXFP4					GNG10		CRKL
OSMR														IFNA21		CYSLTR1					GNG11		ARRB1
IL10RA														IFNG		CYSLTR2					GNG12		ARRB2
IL10RB														IL2RA		CALCA					GNG13		MAPK8
IL20RA														IL2RB		CALCB					GNGT1		MAPK10
IL20RB														IL2RG		ADM					GNGT2		MAPK9
IL22RA1														IL3RA		ADM2					PIK3CG		MAPK11
IFNLR1														IL4R		IAPP					PIK3R5		MAPK12
IFNAR1														CSF2RB		CALCR					PIK3R6		MAPK13
IFNAR2														IL5RA		CALCRL					PDPK1		MAPK14
IFNGR1														IL6R		CRH					STK11		MAPKAPK5
IFNGR2														IL6ST		UCN					PRKAA1		MAPKAPK2
IL1R1														IL7R		UCN3					PRKAA2		MAPKAPK3
IL1RAP														IL12RB1		UCN2					DDIT4		RPS6KA5
IL1R2														IL12RB2		CRHR1					TSC1		RPS6KA4
IL1RL2														IL13RA1		CRHR2					TSC2		CDC25B
IL18R1														IL15RA		GIP					RHEB		NFATC1
IL18RAP														IL23R		GIPR					MLST8		NFATC3
IL1RL1														EPOR		GCG					MTOR		JUN
IL17RA														IFNAR1		GCGR					RPTOR		JUND
IL17RC														IFNAR2		GLP1R					EIF4EBP1		ATF2
IL17RB														IFNGR1		GLP2R					EIF4E		TP53
IL17RE														IFNGR2		GHRH					EIF4E2		DDIT3
CD4														EML4		GHRHR					EIF4E1B		MAX
CSF1R														ALK		PTH					RPS6KB1		MEF2C
TNFRSF1A														RASGRP1		PTH2					RPS6KB2		HSPB1
TNFRSF1B														RASGRP2		PTH1R					EIF4B		AKT1
LTBR														RASGRP3		PTH2R					RPS6		AKT2
TNFRSF14														RASGRP4		ADCYAP1					PRKCA		AKT3
TNFRSF6B														JAK1		ADCYAP1R1					PKN1		PPM1A
FAS														JAK2		SCT					PKN2		PTPRR
TNFRSF25														JAK3		SCTR					PKN3		PTPN5
TNFRSF10A														STAT3		VIP					SGK1		PTPN7
TNFRSF10B														STAT1		VIPR1					SGK2		DUSP1
TNFRSF10C														STAT2		VIPR2					SGK3		DUSP4
TNFRSF10D														STAT4		GRM1					C8orf44-SGK3		DUSP2
TNFRSF21														STAT6		GRM2					AKT1		DUSP7
EDAR														VEGFA		GRM3					AKT2		DUSP8
EDA2R														VEGFB		GRM4					AKT3		DUSP5
NGFR														PGF		GRM5					MAGI1		DUSP16
TNFRSF11B														VEGFC		GRM6					MAGI2		DUSP6
TNFRSF11A														VEGFD		GRM7					PTEN		DUSP9
TNFRSF12A														TGFA		GRM8					THEM4		DUSP10
CD27														EGF		GABBR1					PPP2CA		DUSP3
TNFRSF8														EGFR		GABBR2					PPP2CB		PPP5C
CD40														ERBB2		GPR156					PPP2R1B		PPM1B
TNFRSF9														PDGFA		GRIN1					PPP2R1A		HSPA8
TNFRSF4														PDGFB		GRIN2A					PPP2R2A		HSPA1A
TNFRSF18														PDGFRA		GRIN2B					PPP2R2B		HSPA2
TNFRSF17														PDGFRB		GRIN2C					PPP2R2C		HSPA1L
TNFRSF13B														IGF1		GRIN2D					PPP2R2D		HSPA1B
TNFRSF13C														IGF2		GRIN3A					PPP2R3B		HSPA6
TNFRSF19														IGF1R		GRIN3B					PPP2R3C		MECOM
RELT														KITLG		GABRA1					PPP2R3A		MAP2K5
TGFBR1														KIT		GABRA2					PPP2R5B		MAPK7
TGFBR2														FLT3LG		GABRA3					PPP2R5C		NR4A1
ACVRL1														FLT3		GABRA4					PPP2R5D		MAP3K14
ACVR2A														HGF		GABRA5					PPP2R5E		CHUK
BMPR2														MET		GABRA6					PPP2R5A		IKBKB
ACVR2B														FGF1		GABRB1					HSP90AA1		IKBKG
ACVR1B														FGF2		GABRB3					HSP90AB1		NLK
ACVR1C														FGF3		GABRB2					HSP90B1		NFKB1
ACVR1														FGF4		GABRD					CDC37		NFKB2
AMHR2														FGF17		GABRE					CRTC2		RELA
BMPR1A														FGF6		GABRG1					PHLPP1		RELB
BMPR1B														FGF7		GABRG2					PHLPP2
														FGF8		GABRG3					TCL1A
														FGF9		GABRP					TCL1B
														FGF10		GABRR1					MTCP1
														FGF16		GABRR2					NOS3
														FGF5		GABRR3					BRCA1
														FGF18		GABRQ					GSK3B
														FGF20		SLURP1					GYS2
														FGF22		SLURP2					GYS1
														FGF19		LYPD6					PCK1
														FGF21		LYPD6B					PCK2
														FGF23		LYNX1					G6PC1
														FGFR1		PATE4					G6PC2
														FGFR2		PATE1					G6PC3
														FGFR3		PATE3					MYC
														FGFR4		PATE2					CCND1
														GRB2		CHRNA1					CDKN1A
														SOS1		CHRNA2					CDKN1B
														SOS2		CHRNA3					CDK2
														HRAS		CHRNA4					CDK4
														KRAS		CHRNA5					CDK6
														NRAS		CHRNA6					CCND2
														ARAF		CHRNA7					CCND3
														BRAF		CHRNA9					CCNE1
														RAF1		CHRNA10					CCNE2
														MAP2K1		CHRNB1					FOXO3
														MAP2K2		CHRNB2					RBL2
														MAPK1		CHRNB3					FASLG
														MAPK3		CHRNB4					BCL2L11
														JUN		CHRND					YWHAZ
														FOS		CHRNE					YWHAB
														ETS1		CHRNG					YWHAQ
														MMP1		P2RX1					YWHAE
														MMP2		P2RX2					YWHAH
														MMP9		P2RX3					YWHAG
														CXCL8		P2RX4					BAD
														CDK4		P2RX5					BCL2L1
														RPS6KA5		P2RX7					BCL2
														RET		P2RX6					CASP9
														CCDC6		GRIA1					CREB1
														NCOA4		GRIA2					ATF2
														NTRK1		GRIA3					ATF4
														TPM3		GRIA4					CREB3
														TPR		GRIK1					CREB3L1
														TFG		GRIK2					CREB3L2
														RASSF1		GRIK3					CREB3L3
														RASSF5		GRIK4					CREB3L4
														STK4		GRIK5					CREB5
														DAPK1		GRID1					ATF6B
														DAPK3		GRID2					MCL1
														DAPK2		GLRA1					RXRA
														PLCG1		GLRA2					NR4A1
														PLCG2		GLRA3					IKBKG
														ELK1		GLRB					CHUK
														CALML3		TRPV1					IKBKB
														CALM2		TSPO					RELA
														CALM3		NR3C1					NFKB1
														CALM1		GH1					MYB
														CALML6		GH2					MDM2
														CALML5		CSH1					TP53
														CALML4		CSH2
														CAMK2A		GHR
														CAMK2D		THRA
														CAMK2B		THRB
														CAMK2G		LEP
														RALGDS		LEPR
														RALA		PRL
														RALB		PRLR
														RALBP1
														CDC42
														RAC1
														RAC2
														RAC3
														PLD1
														PLD2
														MAPK8
														MAPK10
														MAPK9
														PAX8
														PPARG
														RXRA
														RXRB
														RXRG
														RARB
														ESR1
														ESR2
														NCOA1
														NCOA3
														SP1
														PPARD
														JUP
														ZBTB16
														RARA
														CCNA2
														CCNA1
														PML
														RUNX1
														RUNX1T1
														SPI1
														CEBPA
														CSF2RA
														CSF3R
														CSF1R
														CDKN2A
														E2F1
														E2F2
														E2F3
														MAX
														ZBTB17
														CDKN2B
														CDK6
														CCND2
														CCND3
														CKS1B
														CKS2
														SKP1
														CUL1
														RBX1
														SKP2
														CDK2
														CCNE1
														CCNE2
														RB1
														GADD45A
														GADD45B
														GADD45G
														BAX
														BAK1
														DDB2
														POLK
														TERT
														TERC
														MITF
														TGFB1
														TGFB2
														TGFB3
														TGFBR1
														TGFBR2
														SMAD2
														SMAD3
														SMAD4
														MECOM
														CTBP1
														CTBP2
														HDAC1
														HDAC2
														MLH1
														MSH2
														MSH3
														MSH6
														BRCA2
														RAD51
														FASLG
														FAS
														FADD
														CASP8
														BID
														PMAIP1
														BBC3
														BCL2L11
														CYCS
														APAF1
														CASP7
														KEAP1
														NFE2L2
														HMOX1
														NQO1
														GSTA5
														GSTA2
														GSTA4
														GSTO2
														GSTM4
														GSTT2
														GSTT1
														GSTM3
														MGST1
														MGST3
														GSTM1
														GSTM5
														MGST2
														GSTA1
														GSTM2
														GSTA3
														GSTO1
														GSTT2B
														GSTP1
														TXNRD1
														TXNRD3
														TXNRD2
														VHL
														ELOC
														ELOB
														CUL2
														EGLN1
														EGLN3
														EGLN2
														FH
														HIF1A
														EPAS1
														ARNT
														ARNT2
														CREBBP
														EP300
														SLC2A1
														JAG1
														JAG2
														DLL3
														DLL1
														DLL4
														NOTCH1
														NOTCH2
														NOTCH3
														NOTCH4
														HES1
														HES5
														HEYL
														HEY1
														HEY2
														FLT4
														SHH
														PTCH1
														SMO
														KIF7
														SUFU
														GLI1
														GLI2
														GLI3
														BMP2
														BMP4
														HHIP
														PTCH2
														AR
														HSP90AA1
														HSP90AB1
														HSP90B1
														KLK3
														530
295	99	192	104	38	92	108	49	131	149	162	94	104	193	-1	104	362	78	112	89	82	354	63	294	68	184	3599
0	0	0	0	0	0	0	0	0	0	0	0	0	0		0	0	0	0	0	0	0	0	0	0	0

## Sheet: Table S2-b.
Table S2-b. List of 2534 IMPACT Gene Symbol
No.	Gene Symbol
1	ABL1
2	ABL2
3	ACE
4	ACE2
5	ACKR1
6	ACKR3
7	ACKR4
8	ACP5
9	ACTB
10	ACTG1
11	ACTN1
12	ACTN4
13	ACVR1
14	ACVR1B
15	ACVR1C
16	ACVR2A
17	ACVR2B
18	ACVRL1
19	ADA
20	ADAR
21	ADCY1
22	ADCY2
23	ADCY3
24	ADCY4
25	ADCY5
26	ADCY6
27	ADCY7
28	ADCY8
29	ADCY9
30	ADCYAP1
31	ADCYAP1R1
32	ADM
33	ADM2
34	ADORA1
35	ADORA2A
36	ADORA2B
37	ADORA3
38	ADRA1A
39	ADRA1B
40	ADRA1D
41	ADRA2A
42	ADRA2B
43	ADRA2C
44	ADRB1
45	ADRB2
46	ADRB3
47	ADRM1
48	AFF1
49	AGT
50	AGTR1
51	AGTR2
52	AHR
53	AICDA
54	AIM2
55	AIRE
56	AKT1
57	AKT1
58	AKT2
59	AKT3
60	ALCAM
61	ALK
62	ALOX5
63	ALOX5AP
64	AMH
65	AMHR2
66	ANAPC1
67	ANAPC10
68	ANAPC11
69	ANAPC13
70	ANAPC15
71	ANAPC16
72	ANAPC2
73	ANAPC4
74	ANAPC5
75	ANAPC7
76	ANGPT1
77	ANGPT2
78	ANGPT4
79	ANPEP
80	ANTXR1
81	ANTXR2
82	AOX1
83	APAF1
84	APC
85	APC2
86	APELA
87	APLN
88	APLNR
89	APOA1
90	APOL1
91	APPL1
92	AR
93	ARAF
94	AREG
95	ARG1
96	ARG2
97	ARHGEF1
98	ARHGEF11
99	ARHGEF12
100	ARNT
101	ARNT2
102	ARRB1
103	ARRB2
104	ASPSCR1
105	ATF1
106	ATF2
107	ATF4
108	ATF6B
109	ATG12
110	ATG16L1
111	ATG5
112	ATM
113	ATP6AP1
114	ATP6AP2
115	ATP6V0A1
116	ATP6V0A2
117	ATP6V0A4
118	ATP6V0B
119	ATP6V0C
120	ATP6V0D1
121	ATP6V0D2
122	ATP6V0E1
123	ATP6V0E2
124	ATP6V1A
125	ATP6V1B1
126	ATP6V1B2
127	ATP6V1C1
128	ATP6V1C2
129	ATP6V1D
130	ATP6V1E1
131	ATP6V1E2
132	ATP6V1F
133	ATP6V1G1
134	ATP6V1G2
135	ATP6V1G3
136	ATP6V1H
137	ATR
138	AVP
139	AVPR1A
140	AVPR1B
141	AVPR2
142	AXIN1
143	AXIN2
144	B2M
145	BAD
146	BAG4
147	BAIAP3
148	BAK1
149	BATF
150	BATF2
151	BATF3
152	BAX
153	BBC3
154	BCAR1
155	BCL10
156	BCL11B
157	BCL2
158	BCL2A1
159	BCL2L1
160	BCL2L11
161	BCL2L2-PABPN1
162	BCL3
163	BCL6
164	BCR
165	BDKRB1
166	BDKRB2
167	BDNF
168	BID
169	BIRC2
170	BIRC3
171	BIRC5
172	BIRC7
173	BLNK
174	BMI1
175	BMP10
176	BMP15
177	BMP2
178	BMP2K
179	BMP3
180	BMP4
181	BMP5
182	BMP6
183	BMP7
184	BMP8A
185	BMP8B
186	BMPR1A
187	BMPR1B
188	BMPR2
189	BRAF
190	BRCA1
191	BRCA2
192	BRCC3
193	BRS3
194	BTK
195	BUB1B
196	BUB1B-PAK6
197	BUB3
198	C1QA
199	C1QB
200	C1QC
201	C1R
202	C1S
203	C2
204	C3
205	C3AR1
206	C4A
207	C4B
208	C5
209	C5AR1
210	C6
211	C7
212	C8A
213	C8B
214	C8G
215	C8orf44-SGK3
216	C9
217	CACNA1A
218	CACNA1B
219	CACNA1C
220	CACNA1D
221	CACNA1E
222	CACNA1F
223	CACNA1G
224	CACNA1H
225	CACNA1I
226	CACNA1S
227	CACNA2D1
228	CACNA2D2
229	CACNA2D3
230	CACNA2D4
231	CACNB1
232	CACNB2
233	CACNB3
234	CACNB4
235	CACNG1
236	CACNG2
237	CACNG3
238	CACNG4
239	CACNG5
240	CACNG6
241	CACNG7
242	CACNG8
243	CADM1
244	CADM3
245	CALCA
246	CALCB
247	CALCOCO2
248	CALCR
249	CALCRL
250	CALM1
251	CALM2
252	CALM3
253	CALML3
254	CALML4
255	CALML5
256	CALML6
257	CALR
258	CAMK2A
259	CAMK2B
260	CAMK2D
261	CAMK2G
262	CAMK4
263	CAMP
264	CANX
265	CARD10
266	CARD11
267	CARD14
268	CARD16
269	CARD18
270	CARD6
271	CARD8
272	CARD9
273	CASP1
274	CASP10
275	CASP12
276	CASP3
277	CASP4
278	CASP5
279	CASP7
280	CASP8
281	CASP9
282	CASR
283	CAV1
284	CBL
285	CBLB
286	CCDC6
287	CCK
288	CCKAR
289	CCKBR
290	CCL1
291	CCL11
292	CCL13
293	CCL14
294	CCL15
295	CCL16
296	CCL17
297	CCL18
298	CCL19
299	CCL2
300	CCL20
301	CCL21
302	CCL22
303	CCL23
304	CCL24
305	CCL25
306	CCL26
307	CCL27
308	CCL28
309	CCL3
310	CCL3L1
311	CCL3L3
312	CCL4
313	CCL4L1
314	CCL4L2
315	CCL5
316	CCL7
317	CCL8
318	CCNA1
319	CCNA2
320	CCNB2
321	CCND1
322	CCND2
323	CCND3
324	CCNE1
325	CCNE2
326	CCNT1
327	CCNT2
328	CCR1
329	CCR10
330	CCR2
331	CCR3
332	CCR4
333	CCR5
334	CCR6
335	CCR7
336	CCR8
337	CCR9
338	CD14
339	CD19
340	CD1A
341	CD1B
342	CD1D
343	CD1E
344	CD2
345	CD209
346	CD22
347	CD226
348	CD24
349	CD244
350	CD247
351	CD27
352	CD274
353	CD274
354	CD276
355	CD28
356	CD33
357	CD34
358	CD36
359	CD37
360	CD38
361	CD3D
362	CD3E
363	CD3G
364	CD4
365	CD40
366	CD40LG
367	CD44
368	CD46
369	CD48
370	CD5
371	CD55
372	CD58
373	CD59
374	CD6
375	CD7
376	CD70
377	CD72
378	CD74
379	CD79A
380	CD79B
381	CD80
382	CD81
383	CD86
384	CD8A
385	CD8B
386	CD8B2
387	CD9
388	CD99
389	CD99L2
390	CDC16
391	CDC20
392	CDC23
393	CDC25B
394	CDC26
395	CDC27
396	CDC37
397	CDC42
398	CDH1
399	CDH15
400	CDH2
401	CDH3
402	CDH4
403	CDH5
404	CDK14
405	CDK2
406	CDK4
407	CDK6
408	CDK9
409	CDKN1A
410	CDKN1B
411	CDKN2A
412	CDKN2B
413	CDKN2C
414	CEBPA
415	CEBPB
416	CEBPE
417	CEBPG
418	CFB
419	CFD
420	CFH
421	CFI
422	CFLAR
423	CGA
424	CGAS
425	CHAD
426	CHEK1
427	CHEK2
428	CHRM1
429	CHRM2
430	CHRM3
431	CHRM4
432	CHRM5
433	CHRNA1
434	CHRNA10
435	CHRNA2
436	CHRNA3
437	CHRNA4
438	CHRNA5
439	CHRNA6
440	CHRNA7
441	CHRNA9
442	CHRNB1
443	CHRNB2
444	CHRNB3
445	CHRNB4
446	CHRND
447	CHRNE
448	CHRNG
449	CHUK
450	CIITA
451	CIR1
452	CISH
453	CKS1B
454	CKS2
455	CLCF1
456	CLDN1
457	CLDN10
458	CLDN11
459	CLDN14
460	CLDN15
461	CLDN16
462	CLDN17
463	CLDN18
464	CLDN19
465	CLDN2
466	CLDN20
467	CLDN22
468	CLDN23
469	CLDN24
470	CLDN25
471	CLDN3
472	CLDN34
473	CLDN4
474	CLDN5
475	CLDN6
476	CLDN7
477	CLDN8
478	CLDN9
479	CLEC4E
480	CLEC4M
481	CLEC7A
482	CMA1
483	CNR1
484	CNR2
485	CNTF
486	CNTFR
487	CNTN1
488	CNTN2
489	CNTNAP1
490	CNTNAP2
491	COL1A1
492	COL1A2
493	COL2A1
494	COL3A1
495	COL4A1
496	COL4A2
497	COL4A3
498	COL4A4
499	COL4A5
500	COL4A6
501	COL6A1
502	COL6A2
503	COL6A3
504	COL6A5
505	COL6A6
506	COL9A1
507	COL9A2
508	COL9A3
509	COLEC11
510	COLEC12
511	COMMD3-BMI1
512	COMP
513	CORO1A
514	CORT
515	CPA3
516	CPE
517	CPSF4
518	CPSF4L
519	CR1
520	CR1L
521	CR2
522	CREB1
523	CREB3
524	CREB3L1
525	CREB3L2
526	CREB3L3
527	CREB3L4
528	CREB5
529	CREBBP
530	CRH
531	CRHR1
532	CRHR2
533	CRK
534	CRKL
535	CRLF2
536	CRTC1
537	CRTC2
538	CRTC3
539	CSF1
540	CSF1R
541	CSF2
542	CSF2RA
543	CSF2RB
544	CSF3
545	CSF3R
546	CSH1
547	CSH2
548	CSNK2A1
549	CSNK2A2
550	CSNK2A3
551	CSNK2B
552	CTBP1
553	CTBP2
554	CTF1
555	CTLA4
556	CTNNA1
557	CTNNA2
558	CTNNA3
559	CTNNB1
560	CTSA
561	CTSB
562	CTSD
563	CTSG
564	CTSK
565	CTSL
566	CTSS
567	CUL1
568	CUL2
569	CX3CL1
570	CX3CR1
571	CXADR
572	CXCL1
573	CXCL10
574	CXCL11
575	CXCL12
576	CXCL13
577	CXCL14
578	CXCL16
579	CXCL17
580	CXCL2
581	CXCL3
582	CXCL5
583	CXCL6
584	CXCL8
585	CXCL9
586	CXCR1
587	CXCR2
588	CXCR3
589	CXCR4
590	CXCR6
591	CYBA
592	CYBB
593	CYCS
594	CYLD
595	CYP27B1
596	CYSLTR1
597	CYSLTR2
598	DAB2IP
599	DAG1
600	DAPK1
601	DAPK2
602	DAPK3
603	DAPP1
604	DAXX
605	DCC
606	DCLRE1C
607	DDB2
608	DDIT3
609	DDIT4
610	DDX5
611	DDX58
612	DEFA1
613	DEFA1B
614	DEFA3
615	DEFA4
616	DEFA5
617	DEFA6
618	DEFB1
619	DEFB103A
620	DEFB103B
621	DEFB4A
622	DEFB4B
623	DHX33
624	DLG1
625	DLL1
626	DLL3
627	DLL4
628	DMD
629	DNAJB1
630	DNAJC3
631	DNM1L
632	DNTT
633	DOCK2
634	DOT1L
635	DRD1
636	DRD2
637	DRD3
638	DRD4
639	DRD5
640	DSG1
641	DUSP1
642	DUSP10
643	DUSP16
644	DUSP2
645	DUSP3
646	DUSP4
647	DUSP5
648	DUSP6
649	DUSP6
650	DUSP7
651	DUSP8
652	DUSP9
653	DVL1
654	DVL2
655	DVL3
656	DYNC1H1
657	DYNC1I1
658	DYNC1I2
659	DYNC1LI1
660	DYNC1LI2
661	DYNC2H1
662	E2F1
663	E2F2
664	E2F3
665	EBI3
666	ECSIT
667	EDA
668	EDA2R
669	EDAR
670	EDARADD
671	EDN1
672	EDN2
673	EDN3
674	EDNRA
675	EDNRB
676	EEA1
677	EEF1A1
678	EEF1A2
679	EFNA1
680	EFNA2
681	EFNA3
682	EFNA4
683	EFNA5
684	EGF
685	EGFR
686	EGLN1
687	EGLN2
688	EGLN3
689	EGR1
690	EGR2
691	EIF2AK1
692	EIF2AK2
693	EIF2AK3
694	EIF2AK4
695	EIF2S1
696	EIF3H
697	EIF4B
698	EIF4E
699	EIF4E1B
700	EIF4E2
701	EIF4EBP1
702	EIF4G1
703	EIF4G2
704	EIF4G3
705	ELANE
706	ELAVL1
707	ELK1
708	ELK4
709	ELMO1
710	ELOB
711	ELOC
712	EML4
713	ENPEP
714	ENTPD1
715	ENTPD3
716	ENTPD8
717	EP300
718	EPAS1
719	EPHA2
720	EPO
721	EPOR
722	EPX
723	ERBB2
724	ERBB3
725	ERBB4
726	ERBIN
727	ERC1
728	EREG
729	ERG
730	ESAM
731	ESPL1
732	ESR1
733	ESR2
734	ETS1
735	ETS1
736	ETS2
737	ETV1
738	ETV4
739	ETV5
740	ETV6
741	ETV7
742	EWSR1
743	EYA1
744	F11R
745	F2
746	F2R
747	F2RL1
748	F2RL2
749	F2RL3
750	FADD
751	FAS
752	FASLG
753	FCAR
754	FCER1A
755	FCER1G
756	FCER2
757	FCGR1A
758	FCGR2A
759	FCGR2B
760	FCGR2C
761	FCGR3A
762	FCGR3B
763	FDPS
764	FEV
765	FGF1
766	FGF10
767	FGF16
768	FGF17
769	FGF18
770	FGF19
771	FGF2
772	FGF20
773	FGF21
774	FGF22
775	FGF23
776	FGF3
777	FGF4
778	FGF5
779	FGF6
780	FGF7
781	FGF8
782	FGF9
783	FGFR1
784	FGFR2
785	FGFR3
786	FGFR4
787	FGG
788	FGR
789	FH
790	FHL1
791	FHL2
792	FLI1
793	FLNA
794	FLNB
795	FLNC
796	FLT1
797	FLT3
798	FLT3LG
799	FLT4
800	FN1
801	FOS
802	FOSB
803	FOSL1
804	FOSL2
805	FOXO1
806	FOXO3
807	FOXP3
808	FPR1
809	FPR2
810	FPR3
811	FRAT1
812	FRAT2
813	FSHB
814	FSHR
815	FUS
816	FUT8
817	FYN
818	FZD1
819	FZD10
820	FZD2
821	FZD3
822	FZD4
823	FZD5
824	FZD6
825	FZD7
826	FZD8
827	FZD9
828	G6PC1
829	G6PC2
830	G6PC3
831	GAB2
832	GABARAP
833	GABARAPL1
834	GABARAPL2
835	GABBR1
836	GABBR2
837	GABRA1
838	GABRA2
839	GABRA3
840	GABRA4
841	GABRA5
842	GABRA6
843	GABRB1
844	GABRB2
845	GABRB3
846	GABRD
847	GABRE
848	GABRG1
849	GABRG2
850	GABRG3
851	GABRP
852	GABRQ
853	GABRR1
854	GABRR2
855	GABRR3
856	GAD1
857	GAD2
858	GADD45A
859	GADD45B
860	GADD45G
861	GAL
862	GALP
863	GALR1
864	GALR2
865	GALR3
866	GBP1
867	GBP2
868	GBP3
869	GBP4
870	GBP5
871	GBP7
872	GCG
873	GCGR
874	GDF1
875	GDF10
876	GDF11
877	GDF15
878	GDF2
879	GDF3
880	GDF5
881	GDF6
882	GDF7
883	GDF9
884	GFAP
885	GH1
886	GH2
887	GHR
888	GHRH
889	GHRHR
890	GHRL
891	GHSR
892	GIP
893	GIPR
894	GLG1
895	GLI1
896	GLI2
897	GLI3
898	GLP1R
899	GLP2R
900	GLRA1
901	GLRA2
902	GLRA3
903	GLRB
904	GNA11
905	GNA12
906	GNA13
907	GNA14
908	GNA15
909	GNAI1
910	GNAI2
911	GNAI3
912	GNAL
913	GNAO1
914	GNAQ
915	GNAS
916	GNB1
917	GNB2
918	GNB3
919	GNB4
920	GNB5
921	GNG10
922	GNG11
923	GNG12
924	GNG13
925	GNG2
926	GNG3
927	GNG4
928	GNG5
929	GNG7
930	GNG8
931	GNGT1
932	GNGT2
933	GNRH1
934	GNRH2
935	GNRHR
936	GP1BA
937	GP1BB
938	GP5
939	GP9
940	GPHA2
941	GPHB5
942	GPR156
943	GPR35
944	GPR50
945	GPR83
946	GPRC6A
947	GPS2
948	GRAP2
949	GRB2
950	GRIA1
951	GRIA2
952	GRIA3
953	GRIA4
954	GRID1
955	GRID2
956	GRIK1
957	GRIK2
958	GRIK3
959	GRIK4
960	GRIK5
961	GRIN1
962	GRIN2A
963	GRIN2B
964	GRIN2C
965	GRIN2D
966	GRIN3A
967	GRIN3B
968	GRK1
969	GRK2
970	GRK3
971	GRK4
972	GRK5
973	GRK6
974	GRK7
975	GRM1
976	GRM2
977	GRM3
978	GRM4
979	GRM5
980	GRM6
981	GRM7
982	GRM8
983	GRP
984	GRPR
985	GSDMD
986	GSK3A
987	GSK3B
988	GSTA1
989	GSTA2
990	GSTA3
991	GSTA4
992	GSTA5
993	GSTM1
994	GSTM2
995	GSTM3
996	GSTM4
997	GSTM5
998	GSTO1
999	GSTO2
1000	GSTP1
1001	GSTT1
1002	GSTT2
1003	GSTT2B
1004	GYPA
1005	GYPB
1006	GYPC
1007	GYS1
1008	GYS2
1009	GZMA
1010	GZMB
1011	H2AB1
1012	H2AB2
1013	H2AB3
1014	H2AC1
1015	H2AC11
1016	H2AC12
1017	H2AC13
1018	H2AC14
1019	H2AC15
1020	H2AC16
1021	H2AC17
1022	H2AC18
1023	H2AC19
1024	H2AC20
1025	H2AC21
1026	H2AC4
1027	H2AC6
1028	H2AC7
1029	H2AC8
1030	H2AJ
1031	H2AW
1032	H2AX
1033	H2AZ1
1034	H2AZ2
1035	H2BC1
1036	H2BC10
1037	H2BC11
1038	H2BC12
1039	H2BC12L
1040	H2BC13
1041	H2BC14
1042	H2BC15
1043	H2BC17
1044	H2BC18
1045	H2BC21
1046	H2BC3
1047	H2BC4
1048	H2BC5
1049	H2BC6
1050	H2BC7
1051	H2BC8
1052	H2BC9
1053	H2BK1
1054	H2BU1
1055	H2BW1
1056	H2BW2
1057	H3-3A
1058	H3-3B
1059	H3-4
1060	H3-5
1061	H3C1
1062	H3C10
1063	H3C11
1064	H3C12
1065	H3C13
1066	H3C14
1067	H3C15
1068	H3C2
1069	H3C3
1070	H3C4
1071	H3C6
1072	H3C7
1073	H3C8
1074	H4-16
1075	H4C1
1076	H4C11
1077	H4C12
1078	H4C13
1079	H4C14
1080	H4C15
1081	H4C2
1082	H4C3
1083	H4C4
1084	H4C5
1085	H4C6
1086	H4C7
1087	H4C8
1088	H4C9
1089	HBA1
1090	HBA2
1091	HBB
1092	HCK
1093	HCRT
1094	HCRTR1
1095	HCRTR2
1096	HCST
1097	HDAC1
1098	HDAC2
1099	HES1
1100	HES5
1101	HEY1
1102	HEY2
1103	HEYL
1104	HGF
1105	HGS
1106	HHEX
1107	HHIP
1108	HIF1A
1109	histone H2B type F-S-like [KO:K11252]
1110	HLA-A
1111	HLA-B
1112	HLA-C
1113	HLA-DMA
1114	HLA-DMB
1115	HLA-DOA
1116	HLA-DOB
1117	HLA-DPA1
1118	HLA-DPB1
1119	HLA-DQA1
1120	HLA-DQA2
1121	HLA-DQB1
1122	HLA-DRA
1123	HLA-DRB1
1124	HLA-DRB3
1125	HLA-DRB4
1126	HLA-DRB5
1127	HLA-E
1128	HLA-F
1129	HLA-G
1130	HMGA2
1131	HMOX1
1132	HNRNPUL1
1133	HOXA10
1134	HOXA11
1135	HOXA9
1136	HPGD
1137	HPR
1138	HRAS
1139	HRH1
1140	HRH2
1141	HRH3
1142	HRH4
1143	HSP90AA1
1144	HSP90AB1
1145	HSP90B1
1146	HSPA1A
1147	HSPA1B
1148	HSPA1L
1149	HSPA2
1150	HSPA4
1151	HSPA5
1152	HSPA6
1153	HSPA8
1154	HSPA9
1155	HSPB1
1156	HSPD1
1157	HTR1A
1158	HTR1B
1159	HTR1D
1160	HTR1E
1161	HTR1F
1162	HTR2A
1163	HTR2B
1164	HTR2C
1165	HTR4
1166	HTR5A
1167	HTR6
1168	HTR7
1169	IAPP
1170	IBSP
1171	ICA1
1172	ICAM1
1173	ICAM2
1174	ICAM3
1175	ICOS
1176	ICOS ligand [KO:K06710]
1177	ICOSLG
1178	ID2
1179	IDO1
1180	IDO2
1181	IFI16
1182	IFI30
1183	IFIH1
1184	IFITM1
1185	IFNA1
1186	IFNA10
1187	IFNA13
1188	IFNA14
1189	IFNA16
1190	IFNA16
1191	IFNA17
1192	IFNA2
1193	IFNA2
1194	IFNA21
1195	IFNA4
1196	IFNA5
1197	IFNA6
1198	IFNA7
1199	IFNA8
1200	IFNAR1
1201	IFNAR2
1202	IFNB1
1203	IFNE
1204	IFNG
1205	IFNGR1
1206	IFNGR2
1207	IFNK
1208	IFNL1
1209	IFNL2
1210	IFNL3
1211	IFNLR1
1212	IFNW1
1213	IGF1
1214	IGF1R
1215	IGF2
1216	IGFBP3
1217	IGH
1218	IGLL1
1219	IGSF11
1220	IKBKB
1221	IKBKE
1222	IKBKG
1223	IL10
1224	IL10RA
1225	IL10RB
1226	IL11
1227	IL11RA
1228	IL12A
1229	IL12B
1230	IL12RB1
1231	IL12RB2
1232	IL13
1233	IL13RA1
1234	IL13RA2
1235	IL15
1236	IL15RA
1237	IL16
1238	IL17A
1239	IL17B
1240	IL17C
1241	IL17D
1242	IL17F
1243	IL17RA
1244	IL17RB
1245	IL17RC
1246	IL17RE
1247	IL18
1248	IL18R1
1249	IL18RAP
1250	IL19
1251	IL1A
1252	IL1B
1253	IL1F10
1254	IL1R1
1255	IL1R2
1256	IL1RAP
1257	IL1RL1
1258	IL1RL2
1259	IL1RN
1260	IL2
1261	IL20
1262	IL20RA
1263	IL20RB
1264	IL21
1265	IL21R
1266	IL22
1267	IL22RA1
1268	IL22RA2
1269	IL23A
1270	IL23R
1271	IL24
1272	IL25
1273	IL26
1274	IL27
1275	IL27RA
1276	IL2RA
1277	IL2RB
1278	IL2RG
1279	IL3
1280	IL31
1281	IL31RA
1282	IL32
1283	IL33
1284	IL34
1285	IL34
1286	IL36A
1287	IL36B
1288	IL36G
1289	IL36RN
1290	IL37
1291	IL3RA
1292	IL4
1293	IL4R
1294	IL5
1295	IL5RA
1296	IL6
1297	IL6R
1298	IL6ST
1299	IL7
1300	IL7R
1301	IL9
1302	IL9R
1303	INHA
1304	INHBA
1305	INHBB
1306	INHBC
1307	INHBE
1308	INPP5D
1309	INPPL1
1310	INS
1311	INSL3
1312	INSL5
1313	INSR
1314	IRAK1
1315	IRAK2
1316	IRAK4
1317	IRF1
1318	IRF3
1319	IRF4
1320	IRF5
1321	IRF7
1322	IRF9
1323	IRGM
1324	IRS1
1325	ISG15
1326	ITCH
1327	ITGA1
1328	ITGA10
1329	ITGA11
1330	ITGA2
1331	ITGA2B
1332	ITGA3
1333	ITGA4
1334	ITGA5
1335	ITGA6
1336	ITGA7
1337	ITGA8
1338	ITGA9
1339	ITGAL
1340	ITGAM
1341	ITGAV
1342	ITGAX
1343	ITGB1
1344	ITGB2
1345	ITGB3
1346	ITGB4
1347	ITGB5
1348	ITGB6
1349	ITGB7
1350	ITGB8
1351	ITK
1352	ITPR1
1353	ITPR2
1354	ITPR3
1355	JAG1
1356	JAG2
1357	JAK1
1358	JAK2
1359	JAK3
1360	JAM2
1361	JAM3
1362	JMJD1C
1363	JMJD7-PLA2G4B
1364	JUN
1365	JUNB
1366	JUND
1367	JUP
1368	KAT2A
1369	KAT2B
1370	KAT5
1371	KDM6A
1372	KDR
1373	KEAP1
1374	keratin, type I cuticular Ha4 [KO:K07604]
1375	KIF7
1376	KIR2DL1
1377	KIR2DL2
1378	KIR2DL3
1379	KIR2DL4
1380	KIR2DL5A
1381	KIR2DS1
1382	KIR2DS2
1383	KIR2DS4
1384	KIR2DS5
1385	KIR3DL1
1386	KIR3DL2
1387	KIR3DL3
1388	KISS1
1389	KISS1R
1390	KIT
1391	KITLG
1392	KLF3
1393	KLK1
1394	KLK2
1395	KLK3
1396	KLRB1
1397	KLRC1
1398	KLRC2
1399	KLRC3
1400	KLRC4
1401	KLRC4-KLRK1
1402	KLRD1
1403	KLRK1
1404	KMT2A
1405	KNG1
1406	KPNA1
1407	KPNA2
1408	KPNA5
1409	KPNA6
1410	KPNA7
1411	KRAS
1412	KRT10
1413	KRT12
1414	KRT13
1415	KRT14
1416	KRT15
1417	KRT16
1418	KRT17
1419	KRT18
1420	KRT19
1421	KRT20
1422	KRT23
1423	KRT24
1424	KRT25
1425	KRT26
1426	KRT27
1427	KRT28
1428	KRT31
1429	KRT32
1430	KRT33A
1431	KRT33B
1432	KRT34
1433	KRT35
1434	KRT36
1435	KRT37
1436	KRT38
1437	KRT39
1438	KRT40
1439	KRT9
1440	KSR1
1441	L1CAM
1442	LAMA1
1443	LAMA2
1444	LAMA3
1445	LAMA4
1446	LAMA5
1447	LAMB1
1448	LAMB2
1449	LAMB3
1450	LAMB4
1451	LAMC1
1452	LAMC2
1453	LAMC3
1454	LAMP1
1455	LAMP2
1456	LAMTOR3
1457	LAT
1458	LBP
1459	LCK
1460	LCN2
1461	LCP2
1462	LDB1
1463	LDLR
1464	LEF1
1465	LEP
1466	LEPR
1467	leukocyte immunoglobulin-like receptor subfamily B member 3 [KO:K06512]
1468	LGMN
1469	LHB
1470	LHCGR
1471	LIF
1472	LIFR
1473	LILRA1
1474	LILRA2
1475	LILRA3
1476	LILRA4
1477	LILRA5
1478	LILRA6
1479	LILRB1
1480	LILRB2
1481	LILRB3
1482	LILRB4
1483	LILRB5
1484	LMO2
1485	LNPEP
1486	LPAR1
1487	LPAR2
1488	LPAR3
1489	LPAR4
1490	LPAR5
1491	LPAR6
1492	LRP1
1493	LRP5
1494	LRP6
1495	LRRC4
1496	LRRC4B
1497	LRRC4C
1498	LSP1
1499	LTA
1500	LTB
1501	LTB4R
1502	LTB4R2
1503	LTBR
1504	LY96
1505	LYL1
1506	LYN
1507	LYNX1
1508	LYPD6
1509	LYPD6B
1510	M6PR
1511	MACROH2A1
1512	MACROH2A2
1513	MAD1L1
1514	MADCAM1
1515	MAF
1516	MAG
1517	MAGI1
1518	MAGI2
1519	MALT1
1520	MAML1
1521	MAML2
1522	MAML3
1523	MAP1LC3A
1524	MAP1LC3B
1525	MAP1LC3B2
1526	MAP1LC3C
1527	MAP2K1
1528	MAP2K2
1529	MAP2K3
1530	MAP2K4
1531	MAP2K5
1532	MAP2K6
1533	MAP2K7
1534	MAP3K1
1535	MAP3K11
1536	MAP3K12
1537	MAP3K13
1538	MAP3K14
1539	MAP3K2
1540	MAP3K20
1541	MAP3K3
1542	MAP3K4
1543	MAP3K5
1544	MAP3K6
1545	MAP3K7
1546	MAP3K8
1547	MAP4K1
1548	MAP4K2
1549	MAP4K3
1550	MAP4K4
1551	MAPK1
1552	MAPK10
1553	MAPK11
1554	MAPK12
1555	MAPK13
1556	MAPK14
1557	MAPK15
1558	MAPK3
1559	MAPK4
1560	MAPK6
1561	MAPK7
1562	MAPK8
1563	MAPK8IP1
1564	MAPK8IP2
1565	MAPK8IP3
1566	MAPK9
1567	MAPKAPK2
1568	MAPKAPK3
1569	MAPKAPK5
1570	MAPT
1571	MARCKSL1
1572	MARCO
1573	MAS1
1574	MAS1
1575	MASP1
1576	MASP2
1577	MAVS
1578	MAX
1579	MBL2
1580	MC1R
1581	MC2R
1582	MC3R
1583	MC4R
1584	MC5R
1585	MCHR1
1586	MCHR2
1587	MCL1
1588	MCU
1589	MDM2
1590	MECOM
1591	MEF2C
1592	MEFV
1593	MEIS1
1594	MEN1
1595	MET
1596	MFN1
1597	MFN2
1598	MGST1
1599	MGST2
1600	MGST3
1601	MICA
1602	MICB
1603	MITF
1604	MKNK1
1605	MKNK2
1606	MLF1
1607	MLH1
1608	MLKL
1609	MLLT1
1610	MLLT3
1611	MLN
1612	MLNR
1613	MLST8
1614	MME
1615	MMP1
1616	MMP13
1617	MMP14
1618	MMP2
1619	MMP3
1620	MMP7
1621	MMP9
1622	MPL
1623	MPO
1624	MPZ
1625	MPZL1
1626	MRAS
1627	MRC1
1628	MRC2
1629	MRGPRD
1630	MS4A1
1631	MS4A2
1632	MSH2
1633	MSH3
1634	MSH6
1635	MSN
1636	MSR1
1637	MSTN
1638	MSX1
1639	MSX2
1640	MTCP1
1641	MTNR1A
1642	MTNR1B
1643	MTOR
1644	MUC2
1645	MUC5AC
1646	MUC5B
1647	MX1
1648	MX2
1649	MYB
1650	MYC
1651	MYCN
1652	MYD88
1653	MYH6
1654	MYH7
1655	NAIP
1656	NAMPT
1657	NCAM1
1658	NCAM2
1659	NCF1
1660	NCF2
1661	NCF4
1662	NCK1
1663	NCK2
1664	NCOA1
1665	NCOA3
1666	NCOA4
1667	NCOR1
1668	NCOR2
1669	NCR1
1670	NCR2
1671	NCR3
1672	NECTIN1
1673	NECTIN2
1674	NECTIN3
1675	NEDD4
1676	NEGR1
1677	NEK7
1678	NEO1
1679	NF1
1680	NFASC
1681	NFATC1
1682	NFATC2
1683	NFATC3
1684	NFATC4
1685	NFE2L2
1686	NFKB1
1687	NFKB2
1688	NFKBIA
1689	NFKBIB
1690	NFKBIE
1691	NFKBIZ
1692	NFYA
1693	NFYB
1694	NFYC
1695	NGF
1696	NGFR
1697	NKX3-1
1698	NLGN1
1699	NLGN2
1700	NLGN3
1701	NLGN4X
1702	NLGN4Y
1703	NLK
1704	NLN
1705	NLRC4
1706	NLRP1
1707	NLRP12
1708	NLRP3
1709	NLRP3
1710	NLRP6
1711	NLRP7
1712	NLRX1
1713	NLRX1
1714	NMB
1715	NMBR
1716	NMS
1717	NMU
1718	NMUR1
1719	NMUR2
1720	NOD1
1721	NOD2
1722	NODAL
1723	NOS1
1724	NOS2
1725	NOS3
1726	NOTCH1
1727	NOTCH2
1728	NOTCH3
1729	NOTCH4
1730	NOX1
1731	NPB
1732	NPBWR1
1733	NPBWR2
1734	NPFF
1735	NPFFR1
1736	NPFFR2
1737	NPPA
1738	NPS
1739	NPSR1
1740	NPVF
1741	NPW
1742	NPY
1743	NPY1R
1744	NPY2R
1745	NPY4R
1746	NPY4R2
1747	NPY5R
1748	NQO1
1749	NR3C1
1750	NR4A1
1751	NR4A3
1752	NRAS
1753	NRCAM
1754	NRP1
1755	NRXN1
1756	NRXN2
1757	NRXN3
1758	NSD2
1759	NTF3
1760	NTF4
1761	NTNG1
1762	NTNG2
1763	NTRK1
1764	NTRK2
1765	NTS
1766	NTSR1
1767	NTSR2
1768	NUP98
1769	NUPR1
1770	NXF1
1771	NXF2
1772	NXF2B
1773	NXF3
1774	NXT1
1775	NXT2
1776	OAS1
1777	OAS2
1778	OAS3
1779	OCLN
1780	OLR1
1781	OPRD1
1782	OPRK1
1783	OPRL1
1784	OPRM1
1785	ORAI1
1786	OSCAR
1787	OSM
1788	OSMR
1789	OXT
1790	OXTR
1791	P2RX1
1792	P2RX2
1793	P2RX3
1794	P2RX4
1795	P2RX5
1796	P2RX6
1797	P2RX7
1798	P2RX7
1799	P2RY1
1800	P2RY10
1801	P2RY11
1802	P2RY13
1803	P2RY14
1804	P2RY2
1805	P2RY4
1806	P2RY6
1807	P2RY8
1808	PABPN1
1809	PABPN1L
1810	PAK1
1811	PAK2
1812	PAK3
1813	PAK4
1814	PAK5
1815	PAK6
1816	PANX1
1817	PARD3
1818	PARP1
1819	PATE1
1820	PATE2
1821	PATE3
1822	PATE4
1823	PAX3
1824	PAX5
1825	PAX7
1826	PAX8
1827	PAX8
1828	PBX1
1829	PBX3
1830	PCK1
1831	PCK2
1832	PDCD1
1833	PDCD1LG2
1834	PDGFA
1835	PDGFB
1836	PDGFC
1837	PDGFD
1838	PDGFRA
1839	PDGFRB
1840	PDIA3
1841	PDPK1
1842	PDYN
1843	PECAM1
1844	PENK
1845	PER2
1846	PF4
1847	PF4V1
1848	PGAM5
1849	PGF
1850	PHLPP1
1851	PHLPP2
1852	PIAS1
1853	PIAS2
1854	PIAS3
1855	PIAS4
1856	PIDD1
1857	PIGR
1858	PIK3AP1
1859	PIK3C3
1860	PIK3CA
1861	PIK3CB
1862	PIK3CD
1863	PIK3CG
1864	PIK3R1
1865	PIK3R2
1866	PIK3R3
1867	PIK3R5
1868	PIK3R6
1869	PIKFYVE
1870	PIM1
1871	PIM2
1872	PKN1
1873	PKN2
1874	PKN3
1875	PLA2G4A
1876	PLA2G4B
1877	PLA2G4C
1878	PLA2G4D
1879	PLA2G4E
1880	PLA2G4F
1881	PLA2R1
1882	PLAT
1883	PLAU
1884	PLCB1
1885	PLCB2
1886	PLCB3
1887	PLCB4
1888	PLCG1
1889	PLCG2
1890	PLD1
1891	PLD2
1892	PLEKHG5
1893	PLG
1894	PLK3
1895	PMAIP1
1896	PMCH
1897	PML
1898	PNOC
1899	POLB
1900	POLK
1901	POLR1C
1902	POLR1D
1903	POLR2E
1904	POLR2F
1905	POLR2H
1906	POLR2K
1907	POLR2L
1908	POLR3A
1909	POLR3B
1910	POLR3C
1911	POLR3D
1912	POLR3E
1913	POLR3F
1914	POLR3G
1915	POLR3GL
1916	POLR3H
1917	POLR3K
1918	POMC
1919	PPARD
1920	PPARG
1921	PPBP
1922	PPIF
1923	PPM1A
1924	PPM1B
1925	PPP2CA
1926	PPP2CB
1927	PPP2R1A
1928	PPP2R1B
1929	PPP2R2A
1930	PPP2R2B
1931	PPP2R2C
1932	PPP2R2D
1933	PPP2R3A
1934	PPP2R3B
1935	PPP2R3C
1936	PPP2R5A
1937	PPP2R5B
1938	PPP2R5C
1939	PPP2R5D
1940	PPP2R5E
1941	PPP3CA
1942	PPP3CB
1943	PPP3CC
1944	PPP3R1
1945	PPP3R2
1946	PPP5C
1947	PPY
1948	PRCC
1949	PRCP
1950	PRDX1
1951	PREP
1952	PREX1
1953	PRF1
1954	PRG2
1955	PRKAA1
1956	PRKAA2
1957	PRKACA
1958	PRKACB
1959	PRKACG
1960	PRKCA
1961	PRKCB
1962	PRKCD
1963	PRKCG
1964	PRKCQ
1965	PRKCZ
1966	PRL
1967	PRLH
1968	PRLHR
1969	PRLR
1970	PROM1
1971	PRSS1
1972	PRSS2
1973	PRSS3
1974	PSMC1
1975	PSMC2
1976	PSMC3
1977	PSMC4
1978	PSMC5
1979	PSMC6
1980	PSMD1
1981	PSMD11
1982	PSMD12
1983	PSMD13
1984	PSMD14
1985	PSMD2
1986	PSMD3
1987	PSMD4
1988	PSMD6
1989	PSMD7
1990	PSMD8
1991	PSME1
1992	PSME2
1993	PSME3
1994	PSTPIP1
1995	PTAFR
1996	PTAFR
1997	PTCH1
1998	PTCH2
[truncated: 536 more rows]
